# Supplementary material for: The Charlson Comorbidity Index Can Be Used Prospectively to Identify Patients Who Will Incur High Future Costs
Source: PLoS One. 2014 Dec 3;9(12):e112479. doi: 10.1371/journal.pone.0112479 (PMC4254512; doi:10.1371/journal.pone.0112479)
Supplement: Data S1 — (ZIP) [file pone.0112479.s001.zip]

Archive with 1 entries (1 files):
- plosdatafinal.xlsx
