# Supplementary material for: The Charlson Comorbidity Index Can Be Used Prospectively to Identify Patients Who Will Incur High Future Costs
Source: PLoS One. 2014 Dec 3;9(12):e112479. doi: 10.1371/journal.pone.0112479 (PMC4254512; doi:10.1371/journal.pone.0112479)
Supplement: Data S1 — (ZIP) [file pone.0112479.s001.zip › plosdatafinal.xlsx]

## Sheet: plosexporth
memberspouse	age	MI9	CI_19	CHF9	CI_29	PVD9	CI_39	CVA9	CI_49	DEM9	CI_59	COPD9	CI_69	RHEUM9	CI_79	PUD9	CI_89	Liver9	CI_99	DM9	CI_109	BadDM9	CI_119	Plegia9	CI_129	Renal9	CI_139	Ca9	CI_149	BLiver9	CI_159	MetaCa9	CI_169	HIV9	CI_179	DEP9	CI_209	HTN9	CI_219	Bgskn9	CI_239	TotalCI239	AllDischs2009	HospitalDays2009	finalTotalPaid2010	DCGConcurrent2009	DCGProspective2009	kid	DAYS2010
3	15		0		0		0		0		0	.	0		0		0		0	.	0		0		0		0		0		0		0		0		0	.	0		0	0	0	0	826.19	0.41	0.39	1	0
1	41.3		0		0		0		0		0	1	1		0		0		0	1	1		0		0		0		0		0		0		0		0	1	1		0	3	2	10	6170.56	5.76	4.52	0	0
1	61.6		0		0		0		0		0	.	0		0		0	1	1	1	1		0		0		0		0		0		0		0		0	1	1		0	3	0	0	7695.39	2.15	2.93	0	0
3	14.2		0		0		0		0		0	.	0		0		0		0	.	0		0		0		0		0		0		0		0		0	.	0		0	0	0	0	4689.22	0.8	0.82	1	0
3	15.4		0		0		0		0		0	.	0		0		0		0	.	0		0		0		0		0		0		0		0		0	.	0		0	0	0	0	888.47	0.51	0.53	1	0
1	62.6		0		0		0		0		0	.	0		0		0		0	1	1		0		0		0		0		0		0		0		0	1	1		0	2	0	0	3350.48	2.57	3.01	0	0
1	35.2		0		0		0		0		0	.	0		0		0		0	.	0		0		0		0		0		0		0		0		0	.	0		0	0	0	0	430.7	3.95	2.19	0	0
3	10.1		0		0		0		0		0	.	0		0		0		0	.	0		0		0		0		0		0		0		0		0	.	0		0	0	0	0	771.85	0.01	0.12	1	0
3	8.5		0		0		0		0		0	.	0		0		0		0	.	0		0		0		0		0		0		0		0		0	.	0		0	0	0	0	730.93	0.01	0.12	1	0
3	11.5		0		0		0		0		0	.	0		0		0		0	.	0		0		0		0		0		0		0		0		0	.	0		0	0	0	0	639.35	0.11	0.16	1	0
3	14.6		0		0		0		0		0	.	0		0		0		0	.	0		0		0		0		0		0		0		0		0	.	0		0	0	0	0	.	0.24	0.23	1	0
1	42.3		0		0		0		0		0	.	0		0		0		0	.	0		0		0		0		0		0		0		0		0	.	0		0	0	1	1	831.61	3.05	1.91	0	0
1	53.9		0		0		0		0		0	.	0		0		0		0	.	0		0		0		0		0		0		0		0		0	1	1		0	1	0	0	21784.1	3.14	3.23	0	1
1	34.3		0		0		0		0		0	.	0		0		0		0	.	0		0		0		0		0		0		0		0		0	.	0		0	0	0	0	.	0.85	0.8	0	0
1	30.6		0		0		0		0		0	.	0		0		0		0	.	0		0		0		0		0		0		0		0		0	.	0		0	0	0	0	162	0.41	0.44	0	0
1	26		0		0		0		0		0	.	0		0		0		0	.	0		0		0		0		0		0		0		0		0	.	0		0	0	0	0	2136.95	0.06	0.28	0	0
1	43.3		0		0		0		0		0	.	0		0		0		0	.	0		0		0		0		0		0		0		0		0	.	0		0	0	0	0	8590.88	1.04	1.37	0	1
3	12.7		0		0		0		0		0	.	0		0		0		0	.	0		0		0		0		0		0		0		0		0	.	0		0	0	0	0	240.07	0.14	0.32	1	0
1	49.7		0		0		0		0		0	.	0		0		0		0	.	0		0		0		0		0		0		0		0		0	.	0		0	0	0	0	5636.82	0.85	1.27	0	0
2	50.8		0		0		0		0		0	.	0		0		0		0	.	0		0		0		0		0		0		0		0		0	.	0		0	0	0	0	791.13	0.08	0.65	0	0
3	18.3		0		0		0		0		0	.	0		0		0		0	.	0		0		0		0		0		0		0		0		0	.	0		0	0	0	0	715.39	1.27	0.87	0	0
1	47.4		0		0		0		0		0	.	0		0		0		0	.	0		0		0		0		0		0		0		0		0	.	0		0	0	0	0	1758.86	1.16	1.38	0	0
2	57.3		0		0		0		0		0	1	1		0		0		0	.	0		0		0		0		0		0		0		0		0	1	1		0	2	1	2	6599.5	4.61	3.52	0	0
3	17.9		0		0		0		0		0	.	0		0		0		0	.	0		0		0		0		0		0		0		0		0	.	0		0	0	0	0	829.02	0.23	0.36	1	0
1	26.4		0		0		0		0		0	.	0		0		0		0	.	0		0		0		0		0		0		0		0		0	.	0		0	0	0	0	3443.72	0.94	2.77	0	0
3	6		0		0		0		0		0	.	0		0		0		0	.	0		0		0		0		0		0		0		0		0	.	0		0	0	0	0	1810	0.26	0.27	1	0
1	55		0		0		0		0		0	.	0		0		0		0	.	0		0		0		0	1	2		0		0		0		0	.	0		0	2	0	0	3829.64	2.34	2.82	0	0
2	59.6		0		0	1	1		0		0	.	0		0		0		0	1	1		0		0		0		0		0		0		0		0	.	0		0	2	0	0	5915.52	1.83	2.98	0	0
1	26.6		0		0		0		0		0	.	0		0		0		0	.	0		0		0		0		0		0		0		0		0	.	0		0	0	0	0	695.52	0.87	1.14	0	0
1	44.8		0		0		0		0		0	.	0		0		0		0	.	0		0		0		0		0		0		0		0		0	.	0		0	0	0	0	345.61	0.94	1.2	0	0
3	14		0		0		0		0		0	.	0		0		0		0	.	0		0		0		0		0		0		0		0		0	.	0		0	0	0	0	75	0.25	0.3	1	0
3	8.5		0		0		0		0		0	.	0		0		0		0	.	0		0		0		0		0		0		0		0		0	.	0		0	0	0	0	2709.86	0.11	0.16	1	0
1	57.7		0		0		0		0		0	.	0		0		0		0	.	0		0		0		0		0		0		0		0		0	.	0		0	0	0	0	157.85	0.8	0.97	0	0
1	48		0		0		0		0		0	.	0		0		0		0	.	0		0		0		0		0		0		0		0		0	.	0		0	0	0	0	8493.84	0.61	1.08	0	0
1	30.4		0		0		0		0		0	.	0		0		0		0	.	0		0		0		0		0		0		0		0		0	.	0		0	0	0	0	5544.35	0.84	0.89	0	0
2	32.2		0		0		0		0		0	.	0		0		0		0	.	0		0		0		0		0		0		0		0		0	.	0		0	0	0	0	.	0.03	0.22	0	0
3	4.9		0		0		0		0		0	.	0		0		0		0	.	0		0		0		0		0		0		0		0		0	.	0		0	0	0	0	353.36	0.09	0.15	1	0
3	.		0		0		0		0		0	.	0		0		0		0	.	0		0		0		0		0		0		0		0		0	.	0		0	0	0	0	748.59	0.23	0.36	1	0
1	52		0		0	1	1		0		0	1	1	1	1		0		0	1	1		0		0		0		0	1	3		0		0		0	1	1		0	8	0	0	7236.29	2.51	3.27	0	0
1	38.2		0		0		0		0		0	.	0		0		0		0	.	0		0		0		0		0		0		0		0		0	.	0		0	0	0	0	1267.42	1.51	1.32	0	0
1	33.5		0		0		0		0		0	.	0		0		0		0	.	0		0		0		0		0		0		0		0		0	.	0		0	0	0	0	2927.58	1.67	1.43	0	0
1	35.2		0		0		0		0		0	.	0		0		0		0	.	0		0		0		0		0		0		0		0		0	.	0		0	0	0	0	1584.91	1.76	2.11	0	0
3	20.9		0		0		0		0		0	.	0		0		0		0	.	0		0		0		0		0		0		0		0		0	.	0		0	0	0	0	427.71	0.04	0.31	0	0
3	14.6		0		0		0		0		0	.	0		0		0		0	.	0		0		0		0		0		0		0		0		0	.	0		0	0	0	0	246.5	0.49	0.47	1	0
3	7.5		0		0		0		0		0	.	0		0		0		0	.	0		0		0		0		0		0		0		0		0	.	0		0	0	0	0	.	0.28	0.29	1	0
2	43.5		0		0		0		0		0	.	0		0		0		0	.	0		0		0		0		0		0		0		0		0	1	1		0	1	0	0	2488.52	1.71	2.02	0	0
1	37.5		0		0		0		0		0	.	0		0		0		0	.	0		0		0		0		0		0		0		0		0	1	1		0	1	0	0	793.98	0.78	0.79	0	0
1	49.9		0		0		0		0		0	.	0		0		0		0	.	0		0		0		0		0		0		0		0		0	1	1		0	1	0	0	1119.44	0.33	0.83	0	0
1	44.7		0		0		0		0		0	.	0		0		0		0	.	0		0		0		0		0		0		0		0		0	.	0		0	0	0	0	4060.62	3.55	3.96	0	0
1	41.9		0		0		0		0		0	.	0		0		0		0	.	0		0		0		0		0		0		0		0		0	.	0		0	0	0	0	538.73	0.35	0.45	0	0
1	30.7		0		0		0		0		0	.	0		0		0		0	.	0		0		0		0		0		0		0		0		0	.	0		0	0	0	0	2820.51	1.41	1.11	0	0
3	6.2		0		0		0		0		0	1	1		0		0		0	.	0		0		0		0		0		0		0		0		0	.	0		0	1	0	0	1633.57	0.62	0.46	1	0
3	7.6		0		0		0		0		0	.	0		0		0		0	.	0		0		0		0		0		0		0		0		0	.	0		0	0	0	0	790.74	0.49	0.37	1	0
1	29		0		0		0		0		0	.	0		0		0		0	1	1		0		0		0		0		0		0		0		0	.	0		0	1	0	0	166.27	2.69	1.94	0	0
1	29.4		0		0		0		0		0	.	0		0		0		0	1	1		0		0		0		0		0		0		0		0	.	0		0	1	0	0	1419.99	0.89	1.02	0	0
1	25.2		0		0		0		0		0	.	0		0		0		0	.	0		0		0		0		0		0		0		0		0	.	0		0	0	0	0	10467.7	0.4	0.71	0	2
1	44.4		0		0		0		0		0	.	0		0		0		0	.	0		0		0		0		0		0		0		0		0	1	1		0	1	0	0	607.53	0.4	0.8	0	0
1	57.6		0		0		0		0		0	.	0		0		0		0	.	0		0		0		0		0		0		0		0		0	.	0		0	0	0	0	3630.59	0.68	1.11	0	0
1	51.7		0		0		0		0		0	.	0		0		0		0	.	0		0		0		0		0		0		0		0		0	.	0		0	0	0	0	21125	0.19	0.83	0	0
1	36.5		0		0		0		0		0	.	0		0		0		0	.	0		0		0		0		0		0		0		0		0	.	0		0	0	1	2	.	2.79	0.49	0	0
3	13.3		0		0		0		0		0	.	0		0		0		0	.	0		0		0		0		0		0		0		0		0	.	0		0	0	0	0	252.16	0.03	0.23	1	0
2	46		0		0		0		0		0	.	0		0		0		0	.	0		0		0		0		0		0		0		0		0	.	0		0	0	0	0	.	0.08	0.47	0	0
1	26.8		0		0		0		0		0	1	1		0		0		0	.	0		0		0		0		0		0		0		0		0	.	0	1	2	3	0	0	2440.14	1.25	1.05	0	0
1	55.6		0		0		0		0		0	.	0		0		0		0	.	0		0		0		0		0		0		0		0		0	.	0		0	0	0	0	5667.61	1.92	2.63	0	0
2	56.1		0		0		0		0		0	.	0		0		0		0	.	0		0		0		0		0		0		0		0		0	.	0		0	0	0	0	3897.03	3.22	2.16	0	0
1	58.7		0		0		0		0		0	.	0		0		0		0	.	0		0		0		0		0		0		0		0		0	.	0		0	0	0	0	177	0.62	1.04	0	0
2	56		0		0		0		0		0	1	1		0		0	1	1	1	1		0		0		0	1	2		0		0		0		0	.	0		0	5	0	0	2577.31	4.37	4.05	0	0
1	54.5		0		0		0		0		0	.	0		0		0		0	1	1		0		0		0		0		0		0		0		0	1	1		0	2	0	0	4839.41	1.87	2.77	0	0
2	49.7		0		0		0		0		0	.	0		0		0		0	.	0		0		0		0		0		0		0		0		0	.	0		0	0	0	0	14999.7	2.67	2.65	0	1
1	44.1		0		0		0		0		0	.	0		0		0		0	1	1		0		0		0		0		0		0		0		0	.	0		0	1	0	0	3969.56	1.99	2.25	0	0
1	41.2		0		0		0		0		0	1	1		0		0		0	.	0		0		0		0		0		0		0		0		0	1	1		0	2	0	0	1689.82	3.69	2.53	0	0
1	46.7		0		0		0		0		0	.	0		0		0		0	.	0		0		0		0		0		0		0		0		0	.	0		0	0	0	0	777.1	2.35	0.75	0	0
3	11.5		0		0		0		0		0	1	1		0		0		0	.	0		0		0		0		0		0		0		0		0	.	0		0	1	0	0	804.06	0.4	0.42	1	0
1	28.1		0		0		0		0		0	1	1		0		0		0	.	0		0		0		0		0		0		0		0		0	.	0	1	2	3	0	0	902.69	0.69	1.03	0	0
1	34.7		0		0		0		0		0	1	1		0		0		0	.	0		0		0		0		0		0		0		0		0	.	0		0	1	0	0	1012.83	2.76	2.44	0	0
1	26.2		0		0		0		0		0	.	0		0		0		0	.	0		0		0		0		0		0		0		0	1	1	.	0		0	1	1	2	2797.35	4.15	1.33	0	0
1	49.2		0		0		0		0		0	1	1		0		0		0	1	1		0		0		0		0		0		0		0		0	1	1		0	3	2	5	9648.45	5.6	6.59	0	0
1	36		0		0		0		0		0	.	0		0		0		0	.	0		0		0		0		0		0		0		0		0	.	0		0	0	0	0	3169.8	2.46	1.99	0	0
3	6.4		0		0		0		0		0	.	0		0		0		0	.	0		0		0		0		0		0		0		0		0	.	0		0	0	0	0	34	0.17	0.2	1	0
3	8.2		0		0		0		0		0	1	1		0		0		0	.	0		0		0		0		0		0		0		0		0	.	0		0	1	0	0	970.68	0.56	0.42	1	0
1	37		0		0		0		0		0	.	0		0		0		0	.	0		0		0		0		0		0		0		0		0	1	1		0	1	0	0	6641.71	0.89	1.37	0	0
1	43.1		0		0		0		0		0	.	0		0		0		0	.	0		0		0		0		0		0		0		0		0	.	0		0	0	0	0	.	2.2	0.92	0	0
1	22.7		0		0		0		0		0	.	0		0		0		0	.	0		0		0		0		0		0		0		0		0	.	0		0	0	0	0	1890.79	2.33	0.75	0	0
1	20.2		0		0		0		0		0	.	0		0		0		0	.	0		0		0		0		0		0		0		0		0	.	0		0	0	0	0	2505.89	1.91	1.24	0	0
1	46.2		0		0		0		0		0	.	0		0		0		0	.	0		0		0		0		0		0		0		0		0	.	0		0	0	0	0	373.85	0.25	0.76	0	0
3	4.7		0		0		0		0		0	.	0		0		0		0	.	0		0		0		0		0		0		0		0		0	.	0		0	0	0	0	239.4	0.48	0.36	1	0
3	14.6		0		0		0		0		0	.	0		0		0		0	.	0		0		0		0		0		0		0		0		0	.	0		0	0	0	0	129.37	0.15	0.39	1	0
2	31.8		0		0		0		0		0	.	0		0		0		0	.	0		0		0		0		0		0		0		0		0	.	0		0	0	0	0	.	0.03	0.22	0	0
3	4.7		0		0		0		0		0	.	0		0		0		0	.	0		0		0		0		0		0		0		0		0	.	0		0	0	0	0	2594.36	0.28	0.3	1	0
1	53.2		0		0		0		0		0	.	0		0		0		0	1	1		0		0		0		0		0		0		0		0	.	0		0	1	1	3	2141.34	7.79	4.84	0	0
2	52.4		0		0		0		0		0	.	0		0		0		0	.	0		0		0		0		0		0		0		0		0	.	0		0	0	0	0	828.9	0.08	0.47	0	0
3	16.3		0		0		0		0		0	.	0		0		0		0	.	0		0		0		0		0		0		0		0		0	.	0		0	0	0	0	934.38	0.18	0.29	1	0
3	13.2		0		0		0		0		0	.	0		0		0		0	.	0		0		0		0		0		0		0		0		0	.	0		0	0	0	0	715.97	0.28	0.31	1	0
3	12.2		0		0		0		0		0	.	0		0		0		0	.	0		0		0		0		0		0		0		0		0	.	0		0	0	0	0	8784.09	1.21	0.47	1	0
3	4.9		0		0		0		0		0	.	0		0		0		0	.	0		0		0		0		0		0		0		0		0	.	0		0	0	0	0	492.93	0.1	0.22	1	0
1	24.6		0		0		0		0		0	.	0		0		0		0	.	0		0		0		0		0		0		0		0		0	.	0		0	0	0	0	524.84	0.06	0.28	0	0
1	57.3		0		0		0		0		0	.	0		0		0		0	.	0		0		0		0		0		0		0		0		0	.	0		0	0	0	0	919.18	2.11	2.5	0	0
1	45		0		0		0		0		0	.	0		0		0		0	1	1		0		0		0		0		0		0		0		0	1	1		0	2	0	0	4200.78	1.75	1.9	0	0
2	57.1	1	1	1	1		0		0		0	.	0		0		0	1	1	1	1	1	2		0		0		0		0		0		0	1	1	1	1		0	8	0	0	12015.1	10.31	8.6	0	0
1	58.8		0		0		0		0		0	.	0		0		0		0	.	0		0		0		0		0		0		0		0		0	.	0		0	0	0	0	423.15	0.27	0.66	0	0
1	50.4		0		0		0		0		0	1	1		0		0		0	.	0		0		0		0		0		0		0		0		0	.	0		0	1	0	0	7751.51	3.05	3.51	0	0
2	59.8		0		0		0		0		0	.	0		0		0		0	.	0		0		0		0		0		0		0		0		0	1	1		0	1	0	0	1736.48	0.54	1.26	0	0
1	31.6		0		0		0		0		0	.	0		0		0		0	.	0		0		0		0		0		0		0		0		0	.	0		0	0	0	0	34363.2	1.81	2.16	0	18
2	41.1		0		0		0		0		0	.	0		0		0		0	1	1		0		0		0		0		0		0		0		0	.	0		0	1	0	0	294.51	0.79	0.76	0	0
1	62		0		0		0		0		0	.	0		0		0		0	.	0	1	2		0		0		0		0		0		0		0	.	0		0	2	0	0	2048.42	1.82	2.02	0	0
1	39.1		0		0		0		0		0	.	0		0		0		0	.	0		0		0		0		0		0		0		0		0	.	0		0	0	0	0	1004.79	0.88	1.27	0	0
2	49.5		0		0		0		0		0	.	0		0		0		0	1	1		0		0		0		0		0		0		0		0	1	1		0	2	0	0	1079.65	0.99	1.57	0	0
2	28.8		0		0		0		0		0	.	0		0		0		0	.	0		0		0		0		0		0		0		0		0	.	0		0	0	0	0	1160.05	0.42	0.66	0	0
3	16.9		0		0		0		0		0	.	0		0		0		0	.	0		0		0		0		0		0		0		0		0	.	0		0	0	0	0	4840.37	0.02	0.11	1	3
3	3.6		0		0		0		0		0	.	0		0		0		0	.	0		0		0		0		0		0		0		0		0	.	0		0	0	0	0	727.17	0.21	0.24	1	0
2	38.2		0		0		0		0		0	.	0		0		0		0	1	1		0		0		0		0		0		0		0		0	1	1		0	2	0	0	1269.05	0.35	0.61	0	0
1	29.3		0		0		0		0		0	.	0		0		0		0	.	0		0		0		0		0		0		0		0		0	.	0		0	0	1	2	376.33	2.94	0.68	0	0
1	40.7		0		0		0		0		0	.	0		0		0		0	.	0		0		0		0		0		0		0		0		0	.	0		0	0	0	0	2777.51	0.82	0.7	0	0
1	24.6		0		0		0		0		0	.	0		0		0		0	.	0		0		0		0		0		0		0		0		0	.	0		0	0	0	0	19482.8	1.06	0.98	0	5
1	46		0		0		0		0		0	.	0		0		0		0	.	0		0		0		0		0		0		0		0		0	.	0		0	0	0	0	2506.48	2.9	1.41	0	0
1	36.2		0		0		0		0		0	.	0		0		0		0	.	0		0		0		0		0		0		0		0		0	.	0		0	0	0	0	2399.52	0.41	0.56	0	0
1	37.7		0		0		0		0		0	.	0		0		0		0	.	0		0		0		0		0		0		0		0		0	.	0		0	0	0	0	.	1.13	1.64	0	0
1	47.3		0		0		0	1	1		0	.	0		0		0		0	.	0		0		0		0		0		0		0		0		0	1	1		0	2	1	2	5013.49	5.48	2.76	0	0
1	24.6		0		0		0		0		0	.	0		0		0		0	.	0		0		0		0		0		0		0		0		0	.	0		0	0	0	0	2181.6	0.67	0.7	0	0
1	39.6		0		0		0		0		0	.	0		0		0		0	.	0		0		0		0		0		0		0		0		0	.	0		0	0	0	0	388.41	0.43	0.77	0	0
1	35.9		0		0		0		0		0	.	0		0		0		0	.	0		0		0		0		0		0		0		0		0	.	0		0	0	0	0	1970.49	0.57	0.88	0	0
1	29.9		0		0		0		0		0	.	0		0		0		0	.	0		0		0		0		0		0		0		0		0	.	0		0	0	0	0	6113.36	1.35	1.39	0	0
1	50.4		0		0		0		0		0	.	0		0		0		0	.	0		0		0		0		0		0		0		0		0	.	0		0	0	0	0	281.12	2.03	1.71	0	0
1	49.9		0		0		0		0		0	.	0		0		0		0	.	0		0		0		0		0		0		0		0		0	1	1		0	1	0	0	1390.55	2.62	2.14	0	0
3	19.9		0		0		0		0		0	.	0		0		0		0	.	0		0		0		0		0		0		0		0		0	.	0		0	0	0	0	18	0.49	0.45	0	0
3	17.1		0		0		0		0		0	.	0		0		0		0	.	0		0		0		0		0		0		0		0	1	1	.	0		0	1	0	0	2262.3	1.36	0.95	1	0
1	48.3		0		0		0		0		0	.	0		0		0		0	.	0		0		0		0		0		0		0		0		0	.	0		0	0	0	0	812.12	0.93	1.75	0	0
1	43.4		0		0		0		0		0	.	0		0		0		0	.	0		0		0		0		0		0		0		0		0	.	0		0	0	0	0	1198.8	1.4	1.02	0	0
1	29.2		0		0		0		0		0	.	0		0		0		0	.	0		0		0		0		0		0		0		0		0	.	0		0	0	0	0	2366.05	1.37	1.23	0	0
3	6.7		0		0		0		0		0	.	0		0		0		0	.	0		0		0		0		0		0		0		0		0	.	0		0	0	0	0	.	0.08	0.14	1	0
3	4		0		0		0		0		0	.	0		0		0		0	.	0		0		0		0		0		0		0		0		0	.	0		0	0	0	0	.	0.09	0.17	1	0
1	50.7		0		0		0		0		0	.	0		0		0		0	.	0		0		0		0		0	1	3		0		0		0	.	0		0	3	0	0	2501.88	4.68	2.42	0	0
1	52.3		0		0		0		0		0	.	0		0		0		0	1	1		0		0		0		0		0		0		0		0	1	1	1	2	4	1	5	12870	6.36	3.91	0	0
2	31.5		0		0		0		0		0	.	0		0		0		0	.	0		0		0		0		0		0		0		0		0	.	0		0	0	0	0	337.31	0.65	0.52	0	0
1	32.4		0		0		0		0		0	.	0		0		0		0	.	0		0		0		0		0		0		0		0		0	.	0		0	0	0	0	1934.52	0.54	0.62	0	0
3	2.7		0		0		0		0		0	.	0		0		0		0	.	0		0		0		0		0		0		0		0		0	.	0		0	0	0	0	1511.94	1.07	0.57	1	0
2	42.6		0		0		0		0		0	.	0		0		0		0	.	0		0		0		0		0		0		0		0	1	1	.	0		0	1	0	0	5748.38	3.11	2.49	0	1
3	3.4		0		0		0		0		0	.	0		0		0		0	.	0		0		0		0		0		0		0		0		0	.	0		0	0	0	0	1271.9	0.16	0.31	1	0
3	9.7		0		0		0		0		0	.	0		0		0		0	.	0		0		0		0		0		0		0		0		0	.	0		0	0	0	0	669.01	0.3	0.29	1	0
2	28.6		0		0		0		0		0	.	0		0		0		0	.	0		0		0		0		0	1	3		0		0		0	.	0		0	3	0	0	327.29	0.61	0.45	0	0
3	2.7		0		0		0		0		0	.	0		0		0		0	.	0		0		0		0		0		0		0		0		0	.	0		0	0	0	0	1458.09	0.72	0.43	1	0
3	2.8		0		0		0		0		0	.	0		0		0		0	.	0		0		0		0		0		0		0		0		0	.	0		0	0	0	0	1218.25	0.27	0.3	1	0
3	18.6		0		0		0		0		0	.	0		0		0		0	.	0		0		0		0		0		0		0		0		0	.	0		0	0	0	0	18.5	0.04	0.31	0	0
3	12.8		0		0		0		0		0	.	0		0		0		0	.	0		0		0		0		0		0		0		0		0	.	0		0	0	0	0	873.1	0.54	0.56	1	0
2	63.3		0		0	1	1		0		0	.	0		0		0		0	.	0		0		0		0		0		0		0		0		0	1	1		0	2	0	0	19027	7.31	7.29	0	0
2	43.1		0		0		0		0		0	.	0		0		0		0	.	0		0		0		0		0		0		0		0		0	.	0		0	0	0	0	3420.96	0.88	1.48	0	0
2	25.6		0		0		0		0		0	.	0		0		0		0	.	0		0		0		0		0		0		0		0		0	.	0		0	0	0	0	.	1.39	0.71	0	0
3	6.3		0		0		0		0		0	.	0		0		0		0	.	0		0		0		0		0		0		0		0		0	.	0		0	0	0	0	141.43	0.08	0.14	1	0
1	57.2		0		0		0		0		0	.	0		0		0		0	.	0		0		0		0	1	2		0		0		0		0	.	0		0	2	0	0	199	1.52	1.56	0	0
3	16.3		0		0		0		0		0	.	0		0		0		0	.	0		0		0		0		0		0		0		0		0	.	0		0	0	0	0	49618.2	3.4	2.56	1	6
2	48.5		0		0		0		0		0	.	0		0		0		0	.	0	1	2		0		0		0		0		0		0		0	.	0		0	2	0	0	632.04	0.58	0.9	0	0
1	23.9		0		0		0		0		0	.	0		0		0		0	.	0		0		0		0		0		0		0		0		0	.	0		0	0	0	0	913.38	0.7	1.03	0	0
1	36.3		0		0		0		0		0	.	0		0		0		0	.	0		0		0		0		0		0		0		0		0	.	0		0	0	0	0	3769.97	0.62	1.11	0	0
3	16.7		0		0		0		0		0	.	0		0		0		0	.	0		0		0		0		0		0		0		0		0	.	0		0	0	0	0	.	0.03	0.23	1	0
3	8.7		0		0		0		0		0	.	0		0		0		0	.	0		0		0		0		0		0		0		0		0	.	0		0	0	0	0	.	0.11	0.21	1	0
1	36		0		0		0		0		0	.	0		0		0		0	.	0		0		0		0		0		0		0		0		0	.	0		0	0	0	0	1617.56	1.34	1.72	0	0
1	33.4		0		0		0		0		0	.	0		0		0		0	.	0		0		0		0		0		0		0		0		0	.	0		0	0	0	0	1304.13	0.23	0.44	0	0
3	6.8		0		0		0		0		0	.	0		0		0		0	.	0		0		0		0		0		0		0		0		0	.	0		0	0	0	0	569.99	0.18	0.16	1	0
1	31.4		0		0		0		0		0	.	0		0		0		0	.	0		0		0		0		0		0		0		0	1	1	.	0		0	1	0	0	4459.59	1.17	1.55	0	0
1	36		0		0		0		0		0	.	0		0		0		0	.	0		0		0		0		0		0		0		0		0	.	0		0	0	0	0	3350.36	0.11	0.63	0	0
3	11.7		0		0		0		0		0	.	0		0		0		0	.	0		0		0		0		0		0		0		0		0	.	0		0	0	0	0	4391.79	0.23	0.24	1	1
3	6.5		0		0		0		0		0	.	0		0		0		0	.	0		0		0		0		0		0		0		0		0	.	0		0	0	0	0	50	0.11	0.16	1	0
1	24		0		0		0		0		0	.	0		0		0		0	.	0		0		0		0		0		0		0		0		0	.	0		0	0	0	0	1372.5	0.16	0.62	0	0
1	34.7		0		0		0		0		0	.	0		0		0		0	.	0		0		0		0		0		0		0		0		0	.	0		0	0	0	0	.	0.06	0.44	0	0
1	23.5		0		0		0		0		0	.	0		0		0		0	.	0		0		0		0		0		0		0		0		0	.	0		0	0	0	0	.	0.02	0.11	0	0
1	32		0		0		0		0		0	.	0		0		0		0	.	0		0		0		0		0		0		0		0		0	.	0		0	0	0	0	9218.92	1.01	2.53	0	2
1	30.8		0		0		0		0		0	.	0		0		0		0	.	0		0		0		0		0		0		0		0		0	.	0		0	0	1	3	4598.41	3.5	1.07	0	0
1	31.2		0		0		0		0		0	.	0		0		0		0	.	0		0		0		0		0		0		0		0		0	.	0		0	0	0	0	7290.58	0.36	0.84	0	0
2	39.4		0		0		0		0		0	.	0		0		0		0	.	0		0		0		0		0		0		0		0		0	.	0		0	0	0	0	734.97	0.96	1.22	0	0
3	6		0		0		0		0		0	.	0		0		0		0	.	0		0		0		0		0		0		0		0		0	.	0	1	2	2	0	0	1814.05	0.48	0.27	1	0
3	15.1		0		0		0		0		0	.	0		0		0		0	.	0		0		0		0		0		0		0		0		0	.	0		0	0	0	0	1911.4	0.32	0.28	1	0
1	44		0		0		0		0		0	.	0		0		0		0	.	0		0		0		0		0		0		0		0		0	.	0		0	0	0	0	519.96	0.08	0.52	0	0
2	27		0		0		0		0		0	.	0		0		0		0	.	0		0		0		0		0		0		0		0		0	.	0		0	0	0	0	217.34	0.13	0.64	0	0
1	33.1		0		0		0		0		0	.	0		0		0		0	1	1		0		0		0		0		0		0		0		0	.	0		0	1	0	0	2818.84	0.93	0.67	0	0
1	39.9		0		0		0		0		0	.	0		0		0		0	.	0		0		0		0		0		0		0		0	1	1	.	0		0	1	0	0	3633.11	2.33	1.95	0	0
3	10.5		0		0		0		0		0	.	0		0		0		0	.	0		0		0		0		0		0		0		0		0	.	0		0	0	0	0	1150.49	0.28	0.34	1	0
3	16.6		0		0		0		0		0	1	1		0		0		0	.	0		0		0		0		0		0		0		0	1	1	.	0		0	2	0	0	1824.83	0.83	0.99	1	0
3	9.3		0		0		0		0		0	.	0		0		0		0	.	0		0		0		0		0		0		0		0		0	.	0		0	0	0	0	645.34	0.54	0.47	1	0
1	55		0		0		0		0		0	.	0		0		0		0	1	1		0		0		0		0		0		0		0		0	1	1		0	2	0	0	6951.42	2.05	2.95	0	0
1	52.4		0		0		0		0		0	.	0		0		0		0	1	1		0		0		0		0		0		0		0		0	.	0		0	1	0	0	683.72	0.85	1.48	0	0
3	3.6		0		0		0		0		0	.	0		0		0		0	.	0		0		0		0		0		0		0		0		0	.	0		0	0	0	0	602.39	0.28	0.25	1	0
1	44.8		0		0		0		0		0	.	0		0		0		0	.	0		0		0		0		0		0		0		0		0	.	0		0	0	0	0	.	0.69	1.2	0	0
3	16.9		0		0		0		0		0	.	0		0		0		0	.	0		0		0		0		0		0		0		0		0	.	0		0	0	0	0	140	0.08	0.23	1	0
1	46.1		0		0		0		0		0	.	0		0		0		0	1	1	1	2		0		0		0		0		0		0		0	.	0		0	3	0	0	43271.6	7.1	6.74	0	6
1	54.9		0		0	1	1		0		0	.	0		0		0		0	.	0		0		0		0		0		0		0		0		0	1	1		0	2	0	0	2173.65	1.45	2.18	0	0
1	52.7		0		0		0		0		0	.	0		0	1	1		0	.	0		0		0		0		0		0		0		0		0	1	1		0	2	0	0	5503.67	4.04	3.95	0	0
2	48		0		0		0		0		0	.	0		0		0		0	.	0		0		0		0		0		0		0		0		0	.	0		0	0	0	0	444.91	0.51	0.79	0	0
1	47.7		0		0		0		0		0	.	0		0		0		0	1	1		0		0		0		0		0		0		0		0	1	1		0	2	0	0	1723.9	0.89	1.11	0	0
3	5.3		0		0		0		0		0	1	1		0		0		0	.	0		0		0		0		0		0		0		0		0	.	0		0	1	0	0	1443.11	0.57	0.49	1	0
3	3.1		0		0		0		0		0	1	1		0		0		0	.	0		0		0		0		0		0		0		0		0	.	0		0	1	0	0	1758.6	0.85	0.56	1	0
3	2.8		0		0		0		0		0	.	0		0		0		0	.	0		0		0		0		0		0		0		0		0	.	0		0	0	0	0	763.43	0.07	0.23	1	0
3	11.9		0		0		0		0		0	.	0		0		0		0	.	0		0		0		0		0		0		0		0		0	.	0		0	0	0	0	296.28	0.08	0.14	1	0
3	20.9		0		0		0		0		0	.	0		0		0		0	.	0		0		0		0		0		0		0		0		0	.	0		0	0	0	0	2163.93	0.3	0.49	0	0
2	47.4		0		0		0		0		0	.	0		0		0		0	.	0		0		0		0		0		0		0		0		0	.	0		0	0	0	0	.	0.19	0.47	0	0
3	18.5		0		0		0		0		0	.	0		0		0		0	.	0		0		0		0		0		0		0		0		0	.	0		0	0	0	0	1111.06	0.04	0.31	0	0
1	57.8		0		0		0		0		0	.	0		0		0		0	.	0		0		0		0		0		0		0		0		0	.	0		0	0	0	0	.	0.08	0.66	0	0
2	67.5		0		0		0		0		0	.	0		0		0		0	.	0		0		0		0		0		0		0		0		0	.	0		0	0	0	0	.	0.24	1.03	0	0
1	35.7		0		0		0		0		0	.	0		0		0		0	.	0		0		0		0		0		0		0		0		0	.	0		0	0	0	0	37954.8	0.73	2.69	0	3
1	24.9		0		0		0		0		0	.	0		0		0		0	.	0		0		0		0		0		0		0		0		0	.	0		0	0	0	0	5481.33	0.39	0.59	0	0
1	40		0		0		0		0		0	.	0		0		0		0	.	0		0		0		0		0		0		0		0		0	.	0		0	0	0	0	171.39	1.74	1.35	0	0
1	34.1		0		0		0		0		0	.	0		0		0		0	.	0		0		0		0		0		0		0		0		0	.	0		0	0	0	0	916.55	1.34	0.99	0	0
3	4.2		0		0		0		0		0	.	0		0		0		0	.	0		0		0		0		0		0		0		0		0	.	0		0	0	0	0	143.37	0.09	0.17	1	0
1	50.2		0		0		0		0		0	.	0		0		0		0	.	0		0		0		0		0		0		0		0		0	.	0		0	0	0	0	7282.78	1.68	1.54	0	0
2	54.3		0		0		0		0		0	1	1		0		0	1	1	1	1		0		0		0	1	2		0		0		0		0	1	1		0	6	1	2	5227.33	6.12	8.56	0	0
1	49.6		0		0		0		0		0	.	0		0		0		0	.	0		0		0		0		0		0		0		0		0	.	0		0	0	0	0	75	0.08	0.47	0	0
1	25.4		0		0		0		0		0	.	0		0		0		0	.	0		0		0		0		0		0		0		0		0	.	0		0	0	0	0	340	0.25	0.61	0	0
3	6.5		0		0		0		0		0	.	0		0		0		0	.	0		0		0		0		0		0		0		0		0	.	0		0	0	0	0	21.37	0.45	0.46	1	0
1	41.9		0		0		0		0		0	.	0		0		0		0	.	0		0		0		0		0		0		0		0		0	.	0		0	0	0	0	6587.1	0.08	0.36	0	0
1	36.2		0		0		0		0		0	.	0		0		0		0	.	0		0		0		0		0		0		0		0		0	1	1		0	1	0	0	2747.82	4.74	1.47	0	0
1	25.8		0		0		0		0		0	.	0		0		0		0	.	0		0		0		0		0		0		0		0		0	.	0		0	0	0	0	5778.72	0.6	0.54	0	0
1	51.1		0		0		0		0		0	.	0		0		0		0	1	1		0		0		0		0		0		0	1	6		0	.	0		0	7	0	0	32182.6	5.32	6.3	0	0
1	24.2		0		0		0		0		0	.	0		0		0		0	.	0		0		0		0		0		0		0		0		0	.	0		0	0	1	4	2289.74	3.33	1.19	0	0
1	24.1		0		0		0		0		0	.	0		0		0		0	.	0		0		0		0		0		0		0		0		0	.	0		0	0	0	0	75	0.18	0.44	0	0
3	13.7		0		0		0		0		0	.	0		0		0		0	.	0		0		0		0	1	2		0		0		0		0	.	0		0	2	1	1	885.33	3.19	1.02	1	0
1	40.7		0		0		0		0		0	.	0		0		0	1	1	1	1	1	2		0		0		0		0		0		0		0	1	1		0	5	0	0	12191.4	2.81	4.54	0	0
1	33.3		0		0		0		0		0	1	1		0		0		0	.	0		0		0		0		0		0		0		0		0	.	0		0	1	1	2	5190.94	4.59	2.71	0	0
1	59		0		0		0		0		0	.	0		0		0		0	.	0		0		0		0		0		0		0		0		0	.	0		0	0	0	0	32.73	0.62	1.35	0	0
1	48.3		0		0		0		0		0	.	0		0		0		0	.	0		0		0		0		0		0		0		0		0	.	0		0	0	0	0	721.76	1.47	1.2	0	0
1	22.3		0		0		0		0		0	.	0		0		0		0	.	0		0		0		0		0		0		0		0		0	.	0		0	0	0	0	.	0.02	0.11	0	0
1	61.2		0		0		0		0		0	.	0		0		0		0	.	0		0		0		0	1	2		0		0		0		0	.	0		0	2	0	0	335.95	0.74	0.89	0	0
2	60.8		0		0		0		0		0	.	0		0		0		0	.	0		0		0		0		0		0		0		0		0	.	0		0	0	0	0	2438.34	0.23	0.95	0	0
1	33.4		0		0		0		0		0	.	0		0		0		0	.	0		0		0		0		0		0		0		0		0	.	0		0	0	0	0	3570.08	0.86	1.01	0	0
1	41.7		0		0		0		0		0	.	0		0		0		0	.	0		0		0		0		0		0		0		0		0	.	0		0	0	0	0	909.49	0.35	0.82	0	0
1	55.4		0		0		0		0		0	.	0		0		0		0	.	0		0		0		0		0		0		0		0		0	1	1		0	1	0	0	1381.62	0.79	1.06	0	0
1	36.5		0		0		0		0		0	.	0		0		0		0	.	0		0		0		0		0		0		0		0		0	.	0		0	0	0	0	634.3	0.23	0.45	0	0
1	27.7		0		0		0		0		0	.	0		0		0		0	.	0		0		0		0		0		0		0		0	1	1	.	0		0	1	0	0	10.87	1.1	1.21	0	0
2	35.7		0		0		0		0		0	.	0		0		0		0	.	0		0		0		0		0		0		0		0		0	.	0		0	0	0	0	3180.06	2.34	2.39	0	0
1	32.2		0		0		0		0		0	1	1		0		0		0	.	0		0		0		0		0		0		0		0		0	.	0		0	1	0	0	5492.28	4.05	2.96	0	0
1	59.2		0		0		0		0		0	.	0		0		0		0	.	0		0		0		0		0		0		0		0		0	.	0		0	0	0	0	.	2.17	0.98	0	0
2	58.5		0		0		0		0		0	.	0		0		0		0	.	0		0		0		0		0		0		0		0		0	.	0		0	0	0	0	.	4.51	2.91	0	0
1	55.3		0		0		0		0		0	.	0		0		0		0	.	0		0		0		0		0		0		0		0		0	.	0		0	0	0	0	624.12	1.32	1.14	0	0
2	68		0		0		0		0		0	.	0		0		0		0	.	0		0		0		0	1	2		0		0		0		0	1	1		0	3	0	0	4112.83	4.71	2.47	0	0
1	57.9		0		0		0		0		0	.	0		0		0		0	1	1		0		0		0		0		0		0		0		0	1	1		0	2	0	0	3854.55	1.49	2.43	0	0
2	63.9		0		0		0		0		0	.	0		0		0	1	1	.	0	1	2		0		0	1	2		0		0		0		0	1	1		0	6	0	0	15561.9	3.65	3.32	0	0
1	49.4		0		0		0		0		0	.	0		0		0		0	.	0		0		0		0		0		0		0		0		0	.	0		0	0	0	0	12919.3	0.31	0.56	0	0
2	49.7		0		0		0		0		0	.	0		0		0		0	.	0		0		0		0		0		0		0		0		0	.	0		0	0	0	0	4626.16	0.27	0.57	0	0
1	49.6		0		0		0		0		0	.	0		0		0		0	.	0		0		0		0		0		0		0		0		0	.	0		0	0	0	0	2295.9	0.51	0.7	0	0
1	63.4		0		0		0		0		0	1	1		0		0		0	.	0		0		0		0		0		0		0		0		0	1	1		0	2	0	0	9817.09	1.05	1.71	0	0
1	52.3		0		0		0		0		0	.	0		0		0		0	.	0		0		0		0		0		0		0		0		0	.	0		0	0	0	0	1603.16	0.18	0.62	0	0
1	38.6		0		0		0		0		0	.	0		0		0		0	.	0		0		0		0		0		0		0		0		0	.	0		0	0	0	0	.	0.12	0.42	0	0
1	55		0		0		0		0		0	.	0		0		0		0	.	0		0		0		0		0		0		0		0		0	1	1		0	1	0	0	4462.93	0.67	1.15	0	0
3	3.9		0		0		0		0		0	.	0		0		0		0	.	0		0		0		0		0		0		0		0		0	.	0		0	0	0	0	305.48	0.14	0.23	1	0
2	39.5		0		0		0		0		0	.	0		0		0		0	.	0		0		0		0		0		0		0		0		0	.	0		0	0	1	3	401.23	4.56	1.31	0	0
3	14.9		0		0		0		0		0	.	0		0		0		0	.	0		0		0		0		0		0		0		0		0	.	0		0	0	0	0	932	0.03	0.23	1	0
3	9		0		0		0		0		0	.	0		0		0		0	.	0		0		0		0		0		0		0		0		0	.	0		0	0	1	3	145.29	1	0.38	1	0
2	20.9		0		0		0		0		0	.	0		0		0		0	.	0		0		0		0		0		0		0		0		0	.	0		0	0	0	0	249.69	0.04	0.31	0	0
3	14.5		0		0		0		0		0	.	0		0		0		0	.	0		0		0		0		0		0		0		0		0	.	0		0	0	0	0	0	0.21	0.31	1	0
3	6.3		0		0		0		0		0	.	0		0		0		0	.	0		0		0		0		0		0		0		0		0	.	0		0	0	0	0	706.5	0.23	0.25	1	0
2	31.9		0		0		0		0		0	.	0		0		0		0	.	0		0		0		0		0		0		0		0		0	.	0		0	0	0	0	.	0.12	0.33	0	0
2	39.1		0		0		0		0		0	.	0		0		0		0	1	1		0		0		0		0		0		0		0		0	1	1		0	2	0	0	.	1.44	1.83	0	0
2	66.5		0		0		0		0		0	.	0		0		0		0	.	0		0		0		0		0		0		0		0		0	1	1		0	1	0	0	30251.9	1.75	2.19	0	6
2	39		0		0		0		0		0	.	0		0		0		0	.	0		0		0		0		0		0		0		0		0	.	0		0	0	0	0	638.72	0.2	0.49	0	0
1	37.6		0		0		0		0		0	.	0		0		0		0	.	0		0		0		0		0		0		0		0		0	.	0		0	0	0	0	1636.84	0.59	0.62	0	0
3	16		0		0		0		0		0	.	0		0		0		0	.	0		0		0		0		0		0		0		0		0	.	0		0	0	0	0	.	0.03	0.19	1	0
1	44.9		0		0		0		0		0	.	0		0		0		0	.	0		0		0		0	1	2		0		0		0		0	.	0		0	2	0	0	651.21	0.36	0.93	0	0
1	43.2		0		0		0		0		0	.	0		0		0		0	.	0		0		0		0		0		0		0		0		0	1	1		0	1	0	0	2920.81	1.65	1.62	0	0
1	28.3		0		0		0		0		0	.	0		0		0		0	1	1		0		0		0		0		0		0		0		0	.	0		0	1	0	0	129.16	1.37	1.58	0	0
1	66.2		0		0		0		0		0	.	0		0		0		0	.	0		0		0		0	1	2		0		0		0		0	1	1		0	3	0	0	49930.5	8.1	7.24	0	4
1	33.1		0		0		0		0		0	.	0		0		0		0	.	0		0		0		0		0		0		0		0		0	1	1		0	1	0	0	1137.8	0.59	1.01	0	0
1	42.5		0		0		0		0		0	.	0		0		0		0	.	0		0		0		0		0		0		0		0		0	.	0		0	0	0	0	1212.67	1.11	1.04	0	0
1	49.7		0		0		0		0		0	.	0		0		0		0	.	0		0		0		0		0		0		0		0		0	.	0		0	0	0	0	1087.88	0.2	0.66	0	0
1	48.4		0		0		0		0		0	.	0		0		0		0	.	0		0		0		0		0		0		0		0		0	.	0		0	0	0	0	.	0.06	0.5	0	0
1	56.9		0		0		0		0		0	1	1		0		0		0	.	0	1	2		0		0		0		0		0		0		0	1	1		0	4	0	0	13332	7.58	5.12	0	0
1	42.4		0		0		0		0		0	.	0		0		0		0	.	0		0		0		0		0		0		0		0		0	1	1		0	1	0	0	5645.87	7.03	2.72	0	0
3	7.3		0		0		0		0		0	.	0		0		0		0	.	0		0		0		0		0		0		0		0		0	.	0		0	0	0	0	1513.76	1.44	1.25	1	0
1	47		0		0		0		0		0	.	0		0		0		0	.	0		0		0		0		0		0		0		0		0	.	0		0	0	0	0	264.78	2.45	1.65	0	0
1	51.3		0		0		0		0		0	.	0		0		0		0	.	0		0		0		0		0		0		0		0		0	.	0		0	0	0	0	4168.85	0.82	1.38	0	0
3	21.3		0		0		0		0		0	.	0		0		0		0	.	0		0		0		0		0		0		0		0		0	.	0		0	0	0	0	639.78	0.88	0.86	0	0
1	21.7		0		0		0		0		0	.	0		0		0		0	.	0		0		0		0		0		0		0		0		0	.	0		0	0	0	0	1978.96	0.53	0.63	0	0
1	26.2		0		0		0		0		0	.	0		0		0		0	.	0		0		0		0		0		0		0		0		0	.	0		0	0	0	0	665.97	0.4	0.69	0	0
3	6.7		0		0		0		0		0	.	0		0		0		0	.	0		0		0		0		0		0		0		0		0	.	0		0	0	0	0	427.37	0.11	0.22	1	0
1	27.6		0		0		0		0		0	.	0		0		0		0	.	0		0		0		0		0		0		0		0		0	.	0		0	0	0	0	13737.9	0.69	0.78	0	2
1	68.1		0		0		0		0		0	.	0		0		0		0	.	0		0		0		0		0		0		0		0		0	.	0		0	0	0	0	.	0.24	1.03	0	0
1	23.3		0		0		0		0		0	.	0		0		0		0	.	0		0		0		0		0		0		0		0		0	.	0		0	0	0	0	2237.73	0.28	0.26	0	0
1	44.5		0		0		0		0		0	.	0		0		0		0	.	0		0		0		0		0		0		0		0		0	1	1		0	1	0	0	1472.33	0.59	1.02	0	0
3	7.8		0		0		0		0		0	.	0		0		0		0	.	0		0		0		0		0		0		0		0		0	.	0		0	0	0	0	491.69	0.25	0.26	1	0
1	27		0	1	1		0		0		0	1	1	1	1		0		0	1	1		0		0		0		0		0		0		0		0	1	1		0	5	0	0	9456.68	4.5	3.99	0	0
1	29.3		0		0		0		0		0	.	0		0		0		0	.	0		0		0		0		0		0		0	1	6		0	.	0	1	2	8	0	0	21275.2	3.01	4.6	0	0
1	23.3		0		0		0		0		0	.	0		0		0		0	.	0		0		0		0		0		0		0		0		0	1	1		0	1	0	0	2741.77	1.38	0.97	0	0
1	29.6		0		0		0		0		0	.	0		0		0		0	.	0		0		0		0		0		0		0		0		0	.	0		0	0	0	0	2952.09	0.74	2.44	0	0
1	32		0		0		0		0		0	.	0		0		0		0	.	0		0		0		0		0		0		0		0		0	.	0		0	0	0	0	237.25	5.3	4.75	0	0
1	26.5		0		0		0		0		0	.	0	1	1		0		0	.	0		0		0		0		0		0		0		0		0	.	0		0	1	0	0	1979.52	4.45	3.85	0	0
1	33		0		0		0	1	1		0	.	0		0		0		0	.	0		0		0		0		0		0		0		0		0	.	0		0	1	0	0	63217.7	1.8	2.11	0	18
1	29.5		0		0		0		0		0	.	0		0		0		0	.	0		0		0		0		0		0		0		0		0	.	0		0	0	0	0	702.06	0.67	0.62	0	0
2	30.3		0		0		0		0		0	.	0		0		0		0	.	0		0		0		0		0		0		0		0		0	.	0		0	0	0	0	59.12	0.41	0.41	0	0
1	46.5		0		0		0		0		0	.	0		0		0		0	.	0		0		0		0		0		0		0		0	1	1	.	0		0	1	0	0	1203.43	0.41	0.84	0	0
1	25.4		0		0		0		0		0	1	1		0		0		0	.	0		0		0		0		0		0		0		0		0	.	0		0	1	0	0	3089.91	1.07	1.3	0	0
3	3.5		0		0		0		0		0	.	0		0		0		0	.	0		0		0		0		0		0		0		0		0	.	0		0	0	0	0	226.94	0.27	0.22	1	0
1	24.7		0		0		0		0		0	.	0		0		0		0	.	0		0		0		0		0		0		0		0		0	.	0		0	0	0	0	820.46	0.57	0.73	0	0
1	38.7		0	1	1		0		0		0	.	0		0		0		0	.	0		0		0		0		0		0		0		0		0	.	0		0	1	0	0	1175.67	4.16	4.51	0	0
3	15.6		0		0		0		0		0	.	0		0		0		0	.	0		0		0		0		0		0		0		0		0	.	0		0	0	0	0	782.36	0.08	0.19	1	0
3	7.9		0		0		0		0		0	.	0		0		0		0	.	0		0		0		0		0		0		0		0		0	.	0		0	0	0	0	374.26	0.18	0.21	1	0
3	18.7		0		0		0		0		0	.	0		0		0		0	.	0		0		0		0	1	2		0		0		0		0	.	0		0	2	0	0	538.22	0.49	0.54	0	0
1	35		0		0		0		0		0	.	0		0		0		0	.	0		0		0		0		0		0		0		0		0	1	1		0	1	0	0	8224.25	4.8	3.59	0	0
1	61.3		0		0		0		0		0	.	0		0		0		0	.	0		0		0		0		0		0		0		0		0	1	1		0	1	0	0	3351.58	3.15	2.59	0	0
2	69.6		0		0		0		0		0	.	0		0		0		0	.	0		0		0		0		0		0		0		0		0	.	0		0	0	0	0	1612.06	0.24	1.19	0	0
1	33.5		0		0		0		0		0	.	0		0		0		0	.	0		0		0		0		0		0		0		0		0	.	0		0	0	0	0	4008.23	1.15	1.14	0	0
1	50		0		0		0		0		0	.	0		0		0		0	.	0		0		0		0	1	2		0		0		0		0	1	1		0	3	0	0	2783.22	1.15	1.3	0	0
3	19.6		0		0		0		0		0	.	0		0		0		0	1	1		0		0		0		0		0		0		0		0	1	1		0	2	0	0	229	0.21	0.34	0	0
1	33.6		0		0		0		0		0	.	0		0		0		0	.	0		0		0		0		0		0		0		0		0	.	0		0	0	0	0	.	0.05	0.5	0	0
1	45		0		0		0		0		0	.	0		0	1	1		0	.	0		0		0		0		0		0		0		0	1	1	.	0		0	2	0	0	4282.07	7.14	4.09	0	0
1	57.1		0		0		0		0		0	.	0		0		0		0	.	0		0		0		0		0		0		0		0		0	.	0		0	0	0	0	7321.81	3.55	3.36	0	0
1	51		0		0		0		0		0	.	0		0		0		0	.	0		0		0		0		0		0		0		0		0	.	0		0	0	0	0	348.16	0.89	1.37	0	0
3	8.9		0		0		0		0		0	.	0		0		0		0	.	0		0		0		0		0		0		0		0		0	.	0		0	0	0	0	777.86	0.12	0.21	1	0
3	6.4		0		0		0		0		0	.	0		0		0		0	.	0		0		0		0		0		0		0		0		0	.	0		0	0	0	0	166.2	0.31	0.31	1	0
1	23.2		0		0		0		0		0	.	0		0		0		0	.	0		0		0		0		0		0		0		0		0	.	0		0	0	0	0	39	0.19	0.31	0	0
1	38.2		0		0		0		0		0	.	0		0		0		0	.	0		0		0		0		0		0		0		0		0	.	0		0	0	0	0	3825.26	0.09	0.45	0	0
1	38		0		0		0		0		0	.	0		0		0		0	.	0		0		0		0		0		0		0		0		0	.	0		0	0	0	0	134	0.05	0.3	0	0
1	50.5		0		0		0		0		0	.	0		0		0		0	.	0		0		0		0		0		0		0		0		0	.	0		0	0	0	0	8551.02	0.27	0.69	0	0
1	60.9		0		0	1	1		0		0	1	1		0		0		0	1	1		0		0		0	1	2		0		0		0		0	1	1		0	6	1	1	3084.93	5.67	7.01	0	0
1	53.8		0		0		0		0		0	.	0		0		0		0	.	0		0		0		0		0		0		0		0		0	.	0		0	0	0	0	2040.96	1.11	2.02	0	0
1	47.2		0		0		0		0		0	.	0		0		0		0	.	0		0		0		0		0		0		0		0		0	.	0		0	0	0	0	2836.66	3.11	3.04	0	0
2	45.7		0		0		0		0		0	1	1		0		0		0	1	1		0		0		0		0		0		0		0		0	1	1		0	3	0	0	7762.53	1.78	2.25	0	0
1	44.3		0		0		0		0		0	.	0		0		0		0	.	0		0		0		0		0		0		0		0		0	.	0		0	0	0	0	10121.3	1.41	1.09	0	0
3	16.5		0		0		0		0		0	.	0		0		0		0	.	0		0		0		0		0		0		0		0		0	.	0		0	0	0	0	233.91	0.39	0.4	1	0
3	10.2		0		0		0		0		0	.	0		0		0		0	.	0		0		0		0		0		0		0		0		0	.	0		0	0	0	0	155.17	0.08	0.12	1	0
2	45		0		0		0		0		0	.	0		0		0		0	.	0		0		0		0		0		0		0		0		0	1	1		0	1	0	0	.	0.67	0.76	0	0
1	40.7		0		0		0		0		0	.	0		0		0		0	.	0		0		0		0		0		0		0		0		0	.	0		0	0	0	0	201.79	0.05	0.4	0	0
3	15.7		0		0		0		0		0	.	0		0		0		0	.	0		0		0		0		0		0		0		0		0	.	0		0	0	0	0	635.32	0.37	0.48	1	0
3	13.8		0		0		0		0		0	.	0		0		0		0	.	0		0		0		0		0		0		0		0		0	.	0		0	0	0	0	1213.03	0.03	0.23	1	0
3	11.8		0		0		0		0		0	.	0		0		0		0	.	0		0		0		0		0		0		0		0		0	.	0		0	0	0	0	.	0.12	0.18	1	0
1	58.8		0		0		0		0		0	.	0		0		0		0	.	0		0		0		0		0		0		0		0		0	.	0		0	0	0	0	1525.78	1.04	1.3	0	0
1	37.5		0		0		0		0		0	.	0		0		0		0	.	0		0		0		0		0		0		0		0		0	.	0		0	0	0	0	1546.16	0.22	0.57	0	0
3	10.7		0		0		0		0		0	.	0		0		0		0	.	0		0		0		0		0		0		0		0		0	.	0		0	0	0	0	2030.88	0.56	0.49	1	0
3	7.6		0		0		0		0		0	.	0		0		0		0	.	0		0		0		0		0		0		0		0		0	.	0		0	0	0	0	188.76	0.06	0.21	1	0
1	52.2		0		0		0		0		0	1	1		0		0		0	.	0		0		0		0		0		0		0		0		0	.	0		0	1	0	0	4114.62	3.2	3.19	0	0
1	47.2		0		0		0		0		0	.	0		0		0		0	.	0		0		0		0		0		0		0		0		0	.	0		0	0	0	0	10352.5	0.48	0.81	0	0
1	46.8		0		0		0		0		0	.	0		0		0		0	.	0		0		0		0		0		0		0		0		0	.	0		0	0	0	0	3574.74	0.08	0.47	0	0
1	29.6		0		0		0		0		0	.	0		0		0		0	.	0		0		0		0		0		0		0		0		0	.	0		0	0	0	0	716.82	0.27	0.62	0	0
3	5.3		0		0		0		0		0	.	0		0		0		0	.	0		0		0		0		0		0		0		0		0	.	0		0	0	0	0	1690.99	0.21	0.26	1	0
1	54.8		0		0		0		0		0	.	0	1	1		0		0	.	0		0		0		0		0		0		0		0		0	.	0		0	1	0	0	4451.19	1.77	2.23	0	0
1	53.2		0		0		0		0		0	.	0		0		0		0	.	0		0		0		0		0		0		0		0		0	.	0		0	0	0	0	2505.61	1.35	1.21	0	0
1	26.2		0		0		0		0		0	.	0		0		0		0	.	0		0		0		0		0		0		0		0		0	.	0		0	0	0	0	3295.72	1.59	1.61	0	0
3	6.8		0		0		0		0		0	.	0		0		0		0	.	0		0		0		0		0		0		0		0		0	.	0		0	0	0	0	.	0.62	0.3	1	0
1	26.1		0		0		0		0		0	.	0		0		0		0	1	1		0		0		0		0		0		0		0		0	.	0		0	1	0	0	141.9	1.49	1.22	0	0
1	38.9		0		0		0		0		0	.	0		0		0		0	.	0		0		0		0		0		0		0		0		0	.	0		0	0	0	0	.	0.19	0.4	0	0
3	12.7		0		0		0		0		0	.	0		0		0		0	.	0		0		0		0		0		0		0		0		0	.	0		0	0	0	0	356.77	0.08	0.23	1	0
1	58.1		0		0		0		0		0	.	0		0		0		0	.	0		0		0		0		0		0		0		0		0	.	0		0	0	0	0	1647.4	0.08	0.66	0	0
1	59.3		0		0		0		0		0	.	0		0		0		0	.	0		0		0		0		0		0		0		0		0	.	0		0	0	0	0	.	0.16	0.78	0	0
1	47.5		0		0		0		0		0	.	0		0		0		0	.	0		0		0		0		0		0		0		0		0	1	1		0	1	0	0	2124.29	1.95	2.02	0	0
3	12.4		0		0		0		0		0	.	0		0		0		0	.	0		0		0		0		0		0		0		0		0	.	0		0	0	0	0	170.93	0.03	0.19	1	0
1	51.4		0		0		0		0		0	.	0		0		0		0	.	0		0		0		0		0		0		0		0		0	1	1		0	1	0	0	8045	0.95	1.17	0	0
1	54.9		0		0		0		0		0	.	0		0		0	1	1	.	0		0		0		0		0		0		0		0	1	1	.	0		0	2	0	0	4894.24	2.6	2.17	0	0
1	36		0		0		0		0		0	.	0		0		0		0	.	0		0		0		0		0		0		0		0	1	1	.	0		0	1	0	0	16234.5	2.19	4.32	0	4
1	55.7		0		0		0		0		0	.	0		0		0		0	.	0		0		0		0		0		0		0		0		0	.	0		0	0	0	0	6667.2	1.41	1.73	0	0
2	58.4		0		0		0		0		0	.	0		0		0		0	.	0		0		0		0		0		0		0		0		0	1	1		0	1	0	0	2705.7	0.41	0.94	0	0
1	35.3		0		0		0		0		0	.	0		0		0		0	.	0		0		0		0		0		0		0		0		0	.	0		0	0	0	0	969.23	0.15	0.53	0	0
1	29.7		0		0		0		0		0	.	0		0		0		0	.	0		0		0		0		0		0		0		0		0	1	1		0	1	0	0	3272.34	0.69	0.87	0	0
3	3.4		0		0		0		0		0	.	0		0		0		0	.	0		0		0		0		0		0		0		0		0	.	0		0	0	0	0	71.51	0.09	0.15	1	0
1	34.3		0		0		0		0		0	.	0		0		0		0	.	0		0		0		0		0		0		0		0		0	.	0		0	0	0	0	.	0.05	0.3	0	0
1	28.9		0		0		0		0		0	1	1		0	1	1		0	.	0		0		0		0		0		0		0		0		0	.	0		0	2	0	0	625.77	1.71	1.39	0	0
1	41.6		0		0		0		0		0	.	0		0		0		0	.	0		0		0		0		0		0		0		0		0	.	0		0	0	0	0	10117.6	1.33	1.67	0	0
1	43.6		0		0		0		0		0	.	0		0		0		0	.	0		0		0		0		0		0		0		0		0	.	0		0	0	0	0	107	0.09	0.45	0	0
1	51.6		0		0		0		0		0	.	0		0		0		0	.	0		0		0		0		0		0		0		0		0	1	1		0	1	0	0	4724.52	0.8	1.17	0	0
1	43.1		0		0		0		0		0	.	0		0		0		0	.	0		0		0		0		0		0		0		0		0	1	1		0	1	0	0	3804.5	0.22	0.49	0	0
1	52.8		0		0		0		0		0	1	1		0		0		0	.	0		0		0		0		0		0		0		0		0	1	1		0	2	0	0	18	1.03	1.76	0	0
2	24.5		0		0		0		0		0	.	0		0		0		0	.	0		0		0		0		0		0		0		0		0	.	0		0	0	0	0	3511.52	0.32	0.72	0	0
2	24.5		0		0		0		0		0	.	0		0		0		0	.	0		0		0		0		0		0		0		0		0	.	0		0	0	0	0	.	0.37	2.28	0	0
3	4.6		0		0		0		0		0	1	1		0		0		0	.	0		0		0		0		0		0		0		0		0	.	0		0	1	0	0	336.76	0.3	0.37	1	0
2	47.2		0		0		0		0		0	.	0		0		0		0	.	0		0		0		0		0		0		0		0		0	.	0		0	0	0	0	263.2	0.08	0.47	0	0
3	2.8		0		0		0		0		0	.	0		0		0		0	.	0		0		0		0		0		0		0		0		0	.	0		0	0	0	0	160.76	0.2	0.25	1	0
1	32.6		0		0		0		0		0	.	0		0		0		0	.	0		0		0		0		0		0		0		0		0	.	0		0	0	0	0	139.74	1.41	1.89	0	0
1	28.4		0		0		0		0		0	.	0	1	1		0		0	.	0		0		0		0		0		0		0		0		0	.	0		0	1	0	0	1393.92	2.21	2.16	0	0
3	7.9		0		0		0		0		0	1	1		0		0		0	.	0		0		0		0		0		0		0		0		0	.	0		0	1	0	0	6759.33	1.29	0.68	1	0
2	30		0		0		0		0		0	.	0		0		0		0	.	0	1	2		0		0		0		0		0		0		0	.	0		0	2	0	0	1003.7	7.01	5.64	0	0
3	11.3		0		0		0		0		0	.	0		0		0		0	.	0		0		0		0		0		0		0		0		0	.	0		0	0	0	0	964.81	0.25	0.26	1	0
3	2.7		0		0		0		0		0	.	0		0		0		0	.	0		0		0		0		0		0		0		0		0	.	0		0	0	0	0	625.8	0.37	0.45	1	0
2	37.3		0		0		0		0		0	.	0		0		0		0	.	0		0		0		0		0		0		0		0		0	.	0		0	0	0	0	.	0.05	0.3	0	0
2	29.3		0		0		0		0		0	.	0		0		0		0	.	0		0		0		0		0		0		0		0		0	.	0		0	0	0	0	1035.85	0.38	0.69	0	0
2	32.7		0		0		0		0		0	.	0		0		0		0	.	0		0		0		0		0		0		0		0		0	.	0		0	0	0	0	1457.06	0.2	0.5	0	0
2	48.4		0		0		0		0		0	.	0		0		0		0	.	0		0		0		0		0		0		0		0		0	.	0		0	0	0	0	.	0.08	0.47	0	0
3	2.7		0		0		0		0		0	.	0		0		0		0	.	0		0		0		0		0		0		0		0		0	.	0		0	0	0	0	269.34	0.06	0.2	1	0
2	57.5		0		0		0		0		0	.	0		0		0		0	1	1		0		0		0		0		0		0		0		0	1	1		0	2	0	0	2157.51	1.23	2.38	0	0
3	2.7		0		0		0		0		0	.	0		0		0		0	.	0		0		0		0		0		0		0		0		0	.	0		0	0	0	0	664.35	0.66	0.53	1	0
2	57		0		0		0		0		0	.	0		0		0		0	.	0		0		0		0		0		0		0		0		0	.	0		0	0	0	0	4864.06	0.73	1.22	0	0
3	2.7		0		0		0		0		0	.	0		0		0		0	.	0		0		0		0		0		0		0		0		0	.	0		0	0	0	0	928.97	1.28	0.44	1	0
3	4.7		0		0		0		0		0	.	0		0		0		0	.	0		0		0		0		0		0		0		0		0	.	0		0	0	0	0	367.6	0.37	0.43	1	0
3	10.3		0		0		0		0		0	.	0		0		0		0	.	0		0		0		0		0		0		0		0		0	.	0		0	0	0	0	1298.18	0.56	0.33	1	0
2	47		0		0		0		0		0	.	0	1	1		0		0	.	0		0		0		0	1	2		0		0		0		0	.	0		0	3	0	0	.	1.79	1.98	0	0
3	15.6		0		0		0		0		0	.	0		0		0		0	.	0		0		0		0		0		0		0		0		0	.	0		0	0	0	0	120	0.26	0.35	1	0
3	13.4		0		0		0		0		0	.	0		0		0		0	.	0		0		0		0		0		0		0		0		0	.	0		0	0	0	0	142.38	0.09	0.28	1	0
3	12.3		0		0		0		0		0	.	0		0		0		0	.	0		0		0		0		0		0		0		0		0	.	0		0	0	0	0	786.23	0.08	0.19	1	0
3	14.9		0		0		0		0		0	.	0		0		0		0	.	0		0		0		0		0		0		0		0		0	.	0		0	0	0	0	320.48	0.16	0.21	1	0
1	33.8		0		0		0		0		0	.	0		0		0		0	.	0		0		0		0		0		0		0		0		0	.	0		0	0	0	0	1603.77	0.13	0.65	0	0
2	52.3		0		0		0		0		0	.	0		0		0		0	.	0		0		0		0		0		0		0		0		0	.	0		0	0	0	0	302.02	0.29	0.68	0	0
1	43.7		0		0		0		0		0	.	0		0		0		0	.	0		0		0		0		0		0		0		0		0	1	1		0	1	0	0	1427.75	1.22	2.11	0	0
1	40.7		0		0		0		0		0	.	0		0		0		0	.	0		0		0		0		0		0		0		0		0	.	0		0	0	0	0	458.04	0.05	0.3	0	0
1	24.9		0		0		0		0		0	.	0		0		0		0	.	0		0		0		0		0		0		0		0		0	.	0		0	0	0	0	2813.83	0.94	0.72	0	0
1	41.3		0		0		0		0		0	.	0		0		0		0	.	0		0		0		0		0		0		0		0		0	.	0		0	0	0	0	2876.63	0.47	0.88	0	0
2	43		0		0		0		0		0	.	0		0		0		0	.	0		0		0		0		0		0		0		0		0	.	0		0	0	0	0	1419.09	0.05	0.3	0	0
1	39.8		0		0		0		0		0	.	0		0		0		0	.	0		0		0		0		0		0		0		0		0	1	1		0	1	0	0	2125.97	1.16	1.41	0	0
3	14.4		0		0		0		0		0	.	0		0		0		0	.	0		0		0		0		0		0		0		0		0	.	0		0	0	0	0	902.51	0.4	0.49	1	0
1	45.5		0	1	1		0		0		0	1	1		0	1	1		0	.	0		0		0		0		0		0		0		0		0	1	1		0	4	0	0	3565.88	6.83	5.76	0	0
1	39.4		0		0		0		0		0	.	0		0		0	1	1	.	0		0		0		0	1	2		0		0		0		0	.	0		0	3	0	0	5003.61	6.27	5.06	0	0
3	14.4		0		0		0		0		0	.	0		0		0		0	.	0		0		0		0		0		0		0		0		0	1	1		0	1	0	0	3.94	0.77	0.42	1	0
1	37.3		0		0		0		0		0	.	0		0		0		0	.	0		0		0		0		0		0		0		0		0	.	0		0	0	0	0	609.07	0.05	0.4	0	0
1	38.8		0		0		0		0		0	.	0		0		0		0	.	0		0		0		0		0		0		0		0		0	1	1		0	1	0	0	1493.38	0.5	0.97	0	0
1	49.9		0	1	1		0		0		0	.	0		0		0		0	.	0		0		0		0		0		0		0		0		0	1	1		0	2	0	0	2515.91	1.98	3.8	0	0
1	59		0		0		0		0		0	.	0		0		0		0	.	0		0		0		0		0		0		0		0		0	.	0		0	0	0	0	2096.99	0.16	0.85	0	0
1	31.5		0		0		0		0		0	.	0		0		0		0	.	0		0		0		0		0		0		0		0		0	.	0		0	0	0	0	.	0.28	0.76	0	0
1	22.9		0		0		0		0		0	.	0		0		0		0	.	0		0		0		0		0		0		0		0		0	.	0		0	0	0	0	501.44	0.76	0.89	0	0
1	59		0		0		0		0		0	.	0	1	1		0		0	.	0		0		0		0		0		0		0		0		0	.	0		0	1	0	0	3524.59	1.34	2.68	0	0
3	19.1		0		0		0		0		0	.	0		0		0		0	.	0		0		0		0		0		0		0		0		0	.	0		0	0	0	0	385.08	0.04	0.31	0	0
1	24.2		0		0		0		0		0	.	0		0		0		0	.	0		0		0		0		0		0		0		0		0	.	0		0	0	0	0	926.86	0.03	0.22	0	0
1	34.2		0		0		0		0		0	.	0		0		0		0	.	0		0		0		0		0		0		0		0		0	.	0		0	0	0	0	1572.47	2.88	1.94	0	0
1	40.7		0		0		0		0		0	.	0		0		0		0	.	0		0		0		0		0		0		0		0		0	.	0		0	0	0	0	16081.7	0.27	0.54	0	1
3	10.1		0		0		0		0		0	.	0		0		0		0	.	0		0		0		0		0		0		0		0		0	.	0		0	0	0	0	832.06	0.12	0.18	1	0
3	7.5		0		0		0		0		0	.	0		0		0		0	.	0		0		0		0		0		0		0		0		0	.	0		0	0	0	0	395.28	0.14	0.21	1	0
1	46.4		0		0		0		0		0	.	0		0		0		0	.	0		0		0		0		0		0		0		0		0	.	0		0	0	0	0	7107.32	0.49	0.71	0	0
3	7.1		0		0		0		0		0	.	0		0		0		0	.	0		0		0		0		0		0		0		0		0	.	0		0	0	0	0	2358	0.38	0.34	1	0
1	49.1		0		0		0		0		0	.	0		0		0		0	.	0		0		0		0	1	2		0		0		0		0	.	0	1	2	4	0	0	6253.04	2.1	1.83	0	0
2	49.2		0		0	1	1	1	1		0	.	0		0		0		0	.	0		0		0		0		0		0		0		0		0	.	0		0	2	0	0	2920.64	9.14	7.61	0	0
1	40.7		0		0		0		0		0	.	0		0		0		0	.	0		0		0		0		0		0		0		0		0	.	0		0	0	0	0	422.74	0.05	0.4	0	0
1	39.7		0		0		0		0		0	.	0		0		0		0	.	0		0		0		0		0		0		0		0		0	.	0		0	0	0	0	3137.57	3.35	2.92	0	0
3	15.5		0		0		0		0		0	.	0		0		0		0	.	0		0		0		0		0		0		0		0		0	.	0		0	0	0	0	.	0.47	0.33	1	0
1	34.1		0		0		0		0		0	.	0		0		0		0	.	0		0		0		0		0		0		0		0		0	.	0		0	0	0	0	282.26	2.95	1.31	0	0
1	54.9		0		0		0		0		0	.	0		0		0		0	.	0		0		0		0		0		0		0		0		0	.	0		0	0	0	0	97.77	0.12	0.73	0	0
1	32.5		0	1	1		0		0		0	.	0		0		0		0	1	1		0		0		0		0		0		0		0		0	1	1		0	3	0	0	720.85	1.39	1.24	0	0
1	54.8		0		0		0		0		0	1	1		0		0		0	.	0		0		0		0		0		0		0		0		0	1	1		0	2	0	0	11043.8	13.52	6.49	0	0
1	58.2		0		0		0		0		0	.	0		0		0		0	1	1		0		0		0		0		0		0		0		0	.	0		0	1	0	0	239696	1.58	2.47	0	47
1	47.1		0		0		0		0		0	.	0		0		0		0	.	0		0		0		0		0		0		0		0		0	.	0		0	0	0	0	1656.62	0.3	0.66	0	0
3	14.7		0		0		0		0		0	.	0		0		0		0	.	0		0		0		0		0		0		0		0		0	.	0		0	0	0	0	274.15	0.31	0.29	1	0
1	38.4		0		0		0		0		0	.	0		0		0		0	.	0		0		0		0		0		0		0		0		0	.	0	1	2	2	1	2	10321.3	1.96	2.07	0	2
3	14.3		0		0		0		0		0	.	0		0		0		0	.	0		0		0		0		0		0		0		0		0	.	0		0	0	0	0	605.97	0.32	0.33	1	0
3	12		0		0		0		0		0	.	0		0		0		0	.	0		0		0		0		0		0		0		0		0	.	0		0	0	0	0	264	0.28	0.37	1	0
1	35.1		0		0		0		0		0	1	1		0		0		0	.	0		0		0		0		0		0		0		0		0	.	0		0	1	0	0	4356.51	0.97	1.06	0	0
1	41.5		0		0		0		0		0	.	0		0		0		0	.	0		0		0		0		0		0		0		0		0	.	0		0	0	0	0	267.76	0.52	0.97	0	0
3	16.6		0		0		0		0		0	.	0		0		0		0	.	0		0		0		0		0		0		0		0		0	.	0		0	0	0	0	302	0.08	0.19	1	0
2	45.9		0		0		0		0		0	1	1		0		0		0	.	0		0		0		0		0		0		0		0		0	.	0		0	1	0	0	118	0.81	1.3	0	0
3	12.9		0		0		0		0		0	.	0		0		0		0	.	0		0		0		0		0		0		0		0		0	.	0		0	0	0	0	265	0.38	0.38	1	0
1	46.8		0		0		0		0		0	.	0		0		0		0	.	0		0		0		0		0		0		0		0		0	.	0		0	0	0	0	6383.36	2.85	2	0	0
3	7.8		0		0		0		0		0	.	0		0		0		0	.	0		0		0		0		0		0		0		0		0	.	0		0	0	0	0	507.76	1.09	0.63	1	0
1	40.6		0		0		0		0		0	.	0		0		0		0	1	1		0		0		0		0		0		0		0		0	.	0		0	1	0	0	646.01	0.52	1.14	0	0
3	14.9		0		0		0		0		0	.	0		0		0		0	.	0		0		0		0		0		0		0		0		0	.	0		0	0	0	0	.	0.08	0.19	1	0
1	50		0		0		0		0		0	.	0		0		0		0	.	0		0		0		0		0		0		0		0		0	.	0		0	0	0	0	2611.75	0.73	0.91	0	0
3	11.5		0		0		0		0		0	.	0		0		0		0	.	0		0		0		0		0		0		0		0		0	.	0		0	0	0	0	769.68	0.23	0.36	1	0
1	50.2		0		0		0		0		0	1	1		0		0		0	1	1	1	2		0		0		0		0		0		0		0	.	0		0	4	0	0	6781.98	3.39	3.46	0	0
1	58		0		0		0		0		0	.	0		0		0		0	1	1	1	2		0		0		0		0		0		0		0	.	0		0	3	0	0	1730.36	1.53	2.27	0	0
3	2.7		0		0		0		0		0	.	0		0		0		0	.	0		0		0		0		0		0		0		0		0	.	0		0	0	0	0	1476.2	0.09	0.15	1	0
3	13		0		0		0		0		0	.	0		0		0		0	.	0		0		0		0		0		0		0		0		0	.	0		0	0	0	0	2069.07	0.75	0.67	1	0
3	11.2		0		0		0		0		0	.	0		0		0		0	.	0		0		0		0		0		0		0		0		0	.	0		0	0	0	0	1429.68	0.12	0.2	1	0
3	15.1		0		0		0		0		0	.	0		0		0		0	.	0		0		0		0		0		0		0		0		0	.	0		0	0	0	0	2234.17	0.33	0.42	1	0
1	40.1		0		0		0		0		0	1	1		0		0		0	.	0		0		0		0		0		0		0		0		0	.	0		0	1	0	0	354.7	1.99	1.63	0	0
3	4.9		0		0		0		0		0	1	1		0		0		0	.	0		0		0		0		0		0		0		0		0	.	0		0	1	0	0	3661.43	0.45	0.47	1	1
1	46.4		0		0		0		0		0	.	0		0		0		0	.	0		0		0		0		0		0		0		0		0	.	0		0	0	0	0	734.71	0.54	0.9	0	0
1	37.1		0		0		0		0		0	.	0		0		0		0	.	0		0		0		0		0		0		0		0		0	1	1		0	1	0	0	887.67	1.64	2.22	0	0
1	52.2		0		0		0		0		0	.	0		0		0		0	.	0		0		0		0		0		0		0		0		0	.	0		0	0	0	0	.	0.06	0.5	0	0
1	53.5		0		0		0		0		0	.	0		0		0		0	.	0		0		0		0		0		0		0		0		0	.	0		0	0	0	0	.	0.06	0.5	0	0
1	25.2		0		0		0		0		0	.	0		0		0		0	.	0		0		0		0		0		0		0		0		0	.	0		0	0	0	0	589	0.32	0.31	0	0
1	31.7		0		0		0		0		0	.	0		0		0		0	.	0		0		0		0		0		0		0		0		0	.	0		0	0	0	0	238.25	0.52	0.5	0	0
1	53.1		0		0		0		0		0	.	0		0		0		0	.	0		0		0		0		0		0		0		0		0	.	0	1	2	2	0	0	3864.24	1.67	1.71	0	0
3	14.6		0		0		0		0		0	.	0		0		0		0	.	0		0		0		0		0		0		0		0		0	.	0		0	0	0	0	59	2.35	1.23	1	0
1	53.4		0		0		0		0		0	.	0		0		0		0	1	1		0		0		0		0		0		0		0		0	1	1		0	2	0	0	66862.9	1.76	1.95	0	3
1	41.1		0		0		0		0		0	.	0		0		0		0	1	1		0		0		0		0		0		0		0		0	.	0		0	1	0	0	1377.38	1.11	2.51	0	0
1	55.4		0		0	1	1	1	1		0	.	0	1	1		0		0	1	1		0		0		0		0		0		0		0		0	1	1		0	5	0	0	4264.34	7.58	6.37	0	0
1	60.6		0		0		0		0		0	.	0		0		0		0	.	0	1	2		0		0		0		0		0		0		0	.	0		0	2	0	0	4830.05	4.52	4.06	0	0
1	43.3		0		0		0		0		0	.	0	1	1		0		0	1	1		0		0		0		0		0		0		0		0	1	1		0	3	0	0	6777.08	3.19	4.47	0	0
3	2.7		0		0		0		0		0	.	0		0		0		0	.	0		0		0		0		0		0		0		0		0	.	0		0	0	0	0	401.97	0.28	0.26	1	0
3	5.3		0		0		0		0		0	.	0		0		0		0	.	0		0		0		0		0		0		0		0		0	.	0		0	0	0	0	.	0.44	0.3	1	0
3	11.5		0		0		0		0		0	.	0		0		0		0	.	0		0		0		0		0		0		0		0		0	.	0		0	0	0	0	3.5	0.35	0.22	1	0
2	51.4		0		0		0		0		0	.	0		0		0		0	.	0		0		0		0		0		0		0		0		0	.	0		0	0	0	0	151.03	0.43	1.21	0	0
1	44.6		0		0		0		0		0	.	0		0		0		0	.	0		0		0		0		0		0		0		0		0	.	0		0	0	0	0	1197.87	3.09	3.59	0	0
1	49.9		0		0		0		0		0	1	1		0	1	1		0	.	0		0		0		0		0		0		0		0		0	.	0	1	2	4	0	0	5204.69	3.37	2.74	0	0
1	62.6		0		0	1	1		0		0	.	0		0		0		0	1	1	1	2		0		0		0		0		0		0		0	1	1		0	5	0	0	2225.82	2.02	3.66	0	0
1	43.3		0		0		0		0		0	.	0		0		0		0	.	0		0		0		0		0		0		0		0		0	.	0		0	0	0	0	8807.44	0.75	1.13	0	0
1	42.9		0		0		0		0		0	.	0		0		0		0	.	0		0		0		0		0		0		0		0		0	.	0		0	0	0	0	125.68	0.09	0.45	0	0
3	6.5		0		0		0		0		0	.	0		0		0		0	.	0		0		0		0		0		0		0		0		0	.	0		0	0	0	0	316.56	0.06	0.18	1	0
1	29.8		0		0		0		0		0	.	0		0		0		0	1	1		0		0		0		0		0		0		0		0	1	1		0	2	0	0	4146.34	2.45	3.14	0	0
1	44		0		0		0		0		0	.	0		0		0		0	.	0		0		0		0		0		0		0		0		0	.	0		0	0	0	0	3302.13	0.65	0.71	0	0
3	5.8		0		0		0		0		0	1	1		0		0		0	.	0		0		0		0		0		0		0		0		0	.	0		0	1	0	0	146.56	0.3	0.38	1	0
2	48.7		0		0		0		0		0	.	0		0		0		0	1	1		0		0		0		0		0		0		0		0	1	1		0	2	0	0	5113.44	0.45	0.69	0	0
3	13.9		0		0		0		0		0	.	0		0		0		0	.	0	1	2		0		0		0		0		0		0		0	.	0		0	2	0	0	1267.57	1.03	0.5	1	0
3	16.2		0		0		0		0		0	.	0		0		0		0	.	0		0		0		0		0		0		0		0		0	.	0		0	0	0	0	424.43	0.15	0.35	1	0
2	31.4		0		0		0		0		0	.	0		0		0		0	.	0		0		0		0		0		0		0		0		0	.	0		0	0	0	0	592.67	0.27	0.65	0	0
1	35.6		0		0		0		0		0	1	1		0		0		0	.	0		0		0		0		0		0		0		0		0	1	1		0	2	0	0	534.08	0.44	0.66	0	0
1	22.9		0		0		0		0		0	.	0		0		0		0	.	0		0		0		0		0		0		0		0		0	.	0		0	0	0	0	1123.73	0.22	0.27	0	0
1	39.8		0		0		0		0		0	.	0		0		0		0	.	0		0		0		0		0		0		0		0		0	.	0		0	0	0	0	.	2.71	2.14	0	0
1	33.6		0		0		0		0		0	.	0		0		0		0	.	0		0		0		0		0		0		0		0		0	.	0		0	0	0	0	195	0.23	0.36	0	0
1	56.1		0		0		0		0		0	.	0		0	1	1	1	1	.	0		0		0		0		0	1	3		0		0		0	1	1	1	2	8	0	0	5347	4.35	3.58	0	0
1	54		0		0		0		0		0	.	0		0		0		0	1	1		0		0		0		0		0		0		0		0	1	1		0	2	0	0	10424.5	3.34	2.64	0	1
2	54.5		0		0		0		0		0	1	1		0		0		0	.	0		0		0		0		0		0		0		0		0	.	0		0	1	0	0	2978.38	0.55	1.38	0	0
2	79.6		0	1	1		0		0		0	1	1		0		0		0	.	0		0		0		0		0		0		0		0		0	1	1		0	3	0	0	2940.22	2.67	4.7	0	0
3	5		0		0		0		0		0	.	0		0		0		0	.	0		0		0		0		0		0		0		0		0	.	0		0	0	0	0	374.03	0.11	0.16	1	0
3	15.8		0		0		0		0		0	.	0		0		0		0	.	0		0		0		0		0		0		0		0		0	.	0		0	0	0	0	1634.62	0.7	0.76	1	0
1	37.4		0		0	1	1		0		0	.	0		0		0		0	1	1		0		0		0		0		0		0		0		0	.	0		0	2	0	0	7020.54	4.66	4.61	0	0
2	41.3		0		0		0		0		0	.	0		0		0		0	.	0		0		0		0		0		0		0		0		0	.	0		0	0	0	0	9352.12	0.05	0.3	0	3
3	4.2		0		0		0		0		0	.	0		0		0		0	.	0		0		0		0		0		0		0		0		0	.	0		0	0	0	0	752.1	0.48	0.4	1	0
3	14.8		0		0		0		0		0	.	0		0		0		0	.	0		0		0		0		0		0		0		0		0	.	0		0	0	0	0	1177.22	0.32	0.39	1	0
1	51.2		0		0		0		0		0	.	0		0		0		0	.	0		0		0		0		0		0		0		0		0	1	1		0	1	0	0	1904.09	0.61	1.15	0	0
2	44.5		0		0		0		0		0	.	0		0		0		0	.	0		0		0		0		0		0		0		0		0	1	1		0	1	0	0	2347.68	0.66	1.07	0	0
3	6.6		0		0		0		0		0	.	0		0		0		0	.	0		0		0		0		0		0		0		0		0	.	0		0	0	0	0	1026.62	0.08	0.14	1	0
3	3.9		0		0		0		0		0	.	0		0		0		0	1	1		0		0		0		0		0		0		0		0	.	0		0	1	0	0	835.68	0.8	0.87	1	0
2	44.1		0		0		0		0		0	.	0		0		0		0	.	0		0		0		0		0		0		0		0		0	.	0		0	0	0	0	3551.8	0.08	0.47	0	0
3	8.9		0		0		0		0		0	.	0		0		0		0	.	0		0		0		0		0		0		0		0		0	.	0	1	2	2	2	3	9889.21	2.94	2.28	1	2
3	2.7		0		0		0		0		0	.	0		0		0		0	.	0		0		0		0		0		0		0		0		0	.	0		0	0	0	0	514.53	0.09	0.17	1	0
3	2.7		0		0		0		0		0	.	0		0		0		0	.	0		0		0		0		0		0		0		0		0	.	0		0	0	0	0	1975.1	0.57	0.35	1	0
3	15.6		0		0		0		0		0	.	0		0		0		0	.	0		0		0		0		0		0		0		0		0	.	0		0	0	0	0	779.72	0.22	0.38	1	0
1	25		0		0		0		0		0	.	0		0		0		0	.	0		0		0		0		0		0		0		0		0	.	0		0	0	0	0	2353.5	0.95	0.58	0	0
1	30		0		0		0		0		0	.	0		0		0		0	1	1		0		0		0		0		0		0		0		0	.	0		0	1	0	0	2495.64	1.53	1.45	0	0
1	30.2		0		0		0		0		0	.	0		0		0		0	.	0		0		0		0		0		0		0		0		0	.	0		0	0	0	0	724.72	0.69	0.92	0	0
1	45.1		0		0		0		0		0	.	0	1	1		0		0	.	0		0		0		0		0		0		0		0		0	.	0		0	1	0	0	790.6	1.99	2.15	0	0
1	46.5		0		0		0		0		0	.	0		0		0		0	.	0		0		0		0		0		0		0		0		0	.	0		0	0	0	0	629.52	0.23	0.5	0	0
1	39.1		0		0		0		0		0	.	0		0		0		0	.	0		0		0		0		0		0		0		0		0	.	0		0	0	0	0	472.78	1.71	1.57	0	0
1	56.7		0		0		0		0		0	.	0		0		0		0	1	1	1	2		0		0		0		0		0		0		0	1	1		0	4	0	0	5797	3.59	3.73	0	0
3	2.6		0		0		0		0		0	.	0		0		0		0	.	0		0		0		0		0		0		0		0		0	.	0		0	0	0	0	583.6	0.72	0.43	1	0
3	11		0		0		0		0		0	.	0		0		0		0	.	0		0		0		0		0		0		0		0		0	.	0		0	0	0	0	650.16	0.33	0.38	1	0
3	2.6		0		0		0		0		0	1	1		0		0		0	.	0		0		0		0		0		0		0		0		0	.	0		0	1	2	4	1421.79	1.35	0.63	1	0
3	3.3		0		0		0		0		0	.	0		0		0		0	.	0		0		0		0		0		0		0		0		0	.	0		0	0	0	0	698.35	0.86	0.39	1	0
3	10.4		0		0		0		0		0	.	0		0		0		0	.	0		0		0		0		0		0		0		0		0	.	0		0	0	0	0	72	0.93	0.67	1	0
3	4.2		0		0		0		0		0	.	0		0		0		0	.	0		0		0		0		0		0		0		0		0	.	0		0	0	0	0	84	0.2	0.27	1	0
3	8.5		0		0		0		0		0	.	0		0		0		0	.	0		0		0		0		0		0		0		0		0	.	0		0	0	0	0	.	0.09	0.16	1	0
3	4.5		0		0		0		0		0	.	0		0		0		0	.	0		0		0		0		0		0		0		0		0	.	0		0	0	0	0	200.86	0.42	0.37	1	0
3	4.3		0		0		0		0		0	.	0		0		0		0	.	0		0		0		0		0		0		0		0		0	.	0		0	0	0	0	557	0.17	0.2	1	0
3	10.5		0		0		0		0		0	.	0		0		0		0	.	0		0		0		0		0		0		0		0		0	.	0		0	0	0	0	1057.3	0.19	0.23	1	0
3	8.7		0		0		0		0		0	.	0		0		0		0	.	0		0		0		0		0		0		0		0		0	.	0		0	0	0	0	1894.76	0.49	0.31	1	0
1	23.2		0		0		0		0		0	.	0		0		0		0	.	0		0		0		0		0		0		0		0		0	.	0		0	0	0	0	548.5	0.41	0.54	0	0
3	16.7		0		0		0		0		0	.	0		0		0		0	.	0		0		0		0		0		0		0		0		0	.	0		0	0	0	0	157.1	1.55	0.66	1	0
3	15.2		0		0		0		0		0	.	0		0		0		0	.	0		0		0		0		0		0		0		0		0	.	0		0	0	0	0	1549.66	0.51	0.53	1	0
3	2.8		0		0		0		0		0	.	0		0		0		0	.	0		0		0		0		0		0		0		0		0	.	0		0	0	0	0	287.42	0.15	0.23	1	0
3	17.3		0		0		0		0		0	.	0		0		0		0	.	0		0		0		0		0		0		0		0		0	.	0		0	0	0	0	3707.94	1.24	1.14	1	0
3	11.4		0		0		0		0		0	.	0		0		0		0	.	0		0		0		0		0		0		0		0		0	.	0	1	2	2	0	0	2305.34	1.21	0.92	1	0
3	15.8		0		0		0		0		0	.	0		0		0		0	.	0		0		0		0		0		0		0		0		0	.	0		0	0	1	3	1260.84	3.15	1.6	1	0
3	4.9		0		0		0		0		0	.	0		0		0		0	.	0		0		0		0		0		0		0		0		0	.	0		0	0	0	0	593.84	0.17	0.29	1	0
1	30.5		0		0		0		0		0	.	0		0		0		0	.	0		0		0		0		0		0		0		0		0	.	0		0	0	0	0	766.19	0.11	0.59	0	0
2	53.5		0		0		0		0		0	.	0		0		0		0	.	0		0		0		0		0		0		0		0		0	.	0		0	0	0	0	93.47	0.08	0.47	0	0
3	7		0		0		0		0		0	.	0		0		0		0	.	0		0		0		0		0		0		0		0		0	.	0		0	0	0	0	80.25	0.02	0.14	1	0
1	48		0		0		0		0		0	.	0		0		0		0	1	1		0		0		0		0		0		0		0		0	1	1		0	2	0	0	298.47	0.61	1.27	0	0
3	2.8		0		0		0		0		0	.	0		0		0		0	.	0		0		0		0		0		0		0		0		0	.	0		0	0	0	0	1188.61	0.35	0.22	1	0
1	26.2		0		0		0		0		0	.	0		0		0		0	.	0		0		0		0		0		0		0		0		0	.	0		0	0	0	0	.	1.13	1.46	0	0
2	39.3		0		0		0		0		0	.	0		0		0		0	.	0		0		0		0		0		0		0		0		0	.	0		0	0	0	0	.	0.05	0.4	0	0
3	3.2		0		0		0		0		0	1	1		0		0		0	.	0		0		0		0		0		0		0		0		0	.	0		0	1	0	0	1516.05	1.11	0.91	1	0
3	2.7		0		0		0		0		0	1	1		0		0		0	.	0		0		0		0		0		0		0		0		0	1	1		0	2	0	0	638.08	1.36	0.76	1	0
2	36.5		0		0		0		0		0	1	1		0		0		0	.	0		0		0		0		0		0		0		0		0	.	0		0	1	0	0	2148.39	2.14	2	0	0
3	5.9		0		0		0		0		0	1	1		0		0		0	.	0		0		0		0		0		0		0		0		0	.	0		0	1	0	0	1073.29	0.56	0.48	1	0
3	11.6		0		0		0		0		0	.	0		0		0		0	.	0		0		0		0		0		0		0		0		0	.	0		0	0	0	0	1343.41	0.6	0.45	1	0
1	55.6		0		0		0		0		0	.	0		0	1	1		0	1	1		0		0		0		0		0		0		0		0	1	1		0	3	0	0	2980.1	3.21	3.23	0	0
2	33.2	1	1		0		0		0		0	.	0		0		0		0	.	0		0		0		0		0		0		0		0		0	.	0		0	1	0	0	1258.88	4.32	1.94	0	0
1	28.3		0		0		0		0		0	.	0		0		0		0	.	0		0		0		0		0		0		0		0		0	.	0		0	0	0	0	540.02	0.06	0.31	0	0
1	30.6		0		0		0		0		0	.	0		0		0		0	.	0		0		0		0		0		0		0		0		0	.	0		0	0	0	0	1571.47	0.49	0.73	0	0
3	12.8		0		0		0		0		0	.	0		0		0		0	.	0		0		0		0		0		0		0		0		0	.	0		0	0	0	0	1947.88	0.94	0.76	1	0
3	2.7		0		0		0		0		0	1	1		0		0		0	.	0		0		0		0		0		0		0		0		0	.	0		0	1	0	0	4754.35	0.43	0.47	1	0
3	13.2		0		0		0		0		0	.	0		0		0		0	.	0		0		0		0		0		0		0		0		0	.	0		0	0	0	0	.	0.07	0.27	1	0
3	2.6		0		0		0		0		0	.	0		0		0		0	.	0		0		0		0		0		0		0		0		0	.	0		0	0	0	0	1107.83	0.55	0.36	1	0
1	37.7		0		0		0		0		0	.	0		0		0		0	.	0		0		0		0		0		0		0		0		0	.	0		0	0	0	0	72	0.22	0.59	0	0
2	37.4		0		0		0		0		0	.	0		0		0		0	.	0		0		0		0		0		0		0		0		0	.	0		0	0	0	0	677.86	0.68	0.69	0	0
3	9.9		0		0		0		0		0	.	0		0		0		0	.	0		0		0		0		0		0		0		0		0	.	0		0	0	0	0	2965.38	0.58	0.62	1	0
3	8.5		0		0		0		0		0	.	0		0		0		0	.	0		0		0		0		0		0		0		0		0	.	0		0	0	0	0	1254.22	0.08	0.14	1	0
1	31		0		0		0		0		0	.	0		0		0		0	.	0		0		0		0		0		0		0		0		0	1	1		0	1	0	0	129.96	0.2	0.39	0	0
1	46.8		0		0		0		0		0	.	0		0		0		0	.	0		0		0		0		0		0		0		0		0	1	1		0	1	0	0	5846.74	4.78	2.86	0	0
1	31.7		0		0		0		0		0	.	0		0		0		0	.	0		0		0		0		0		0		0		0	1	1	.	0		0	1	1	1	2826.36	8.27	2.66	0	0
1	51.9		0		0		0		0		0	.	0		0		0		0	1	1		0		0		0		0		0		0		0		0	.	0		0	1	0	0	1936.08	7.2	5.72	0	0
1	42.8		0		0		0		0		0	.	0		0		0		0	.	0		0		0		0		0		0		0		0		0	.	0		0	0	0	0	1140.18	0.28	0.63	0	0
3	20.3		0		0		0		0		0	.	0		0		0		0	.	0		0		0		0		0		0		0		0		0	.	0		0	0	0	0	2044.64	0.31	0.51	0	0
3	2.7		0		0		0		0		0	.	0		0		0		0	.	0		0		0		0		0		0		0		0		0	.	0		0	0	0	0	313.6	0.05	0.22	1	0
3	2.6		0		0		0		0		0	.	0		0		0		0	.	0		0		0		0		0		0		0		0		0	.	0		0	0	0	0	644.88	0.97	0.54	1	0
3	2.6		0		0		0		0		0	.	0		0		0		0	.	0		0		0		0		0		0		0		0		0	.	0		0	0	0	0	690.56	0.04	0.17	1	0
3	2.6		0		0		0		0		0	.	0		0		0		0	.	0		0		0		0		0		0		0		0		0	.	0		0	0	0	0	.	0.28	0.29	1	0
3	2.6		0		0		0		0		0	.	0		0		0		0	.	0		0		0		0		0		0		0		0		0	.	0		0	0	0	0	.	1.26	0.92	1	0
3	2.6		0		0		0		0		0	.	0		0		0		0	.	0		0		0		0		0		0		0		0		0	.	0		0	0	0	0	2223.18	0.1	0.23	1	0
3	2.6		0		0		0		0		0	1	1		0		0		0	.	0		0		0		0		0		0		0		0		0	.	0		0	1	0	0	4062.24	0.86	0.61	1	0
3	2.6		0		0		0		0		0	.	0		0		0		0	.	0		0		0		0		0		0		0		0		0	.	0		0	0	0	0	2612.77	0.1	0.22	1	0
3	2.6		0		0		0		0		0	1	1		0		0		0	.	0		0		0		0		0		0		0		0		0	.	0		0	1	0	0	661.13	0.51	0.46	1	0
3	2.6		0		0		0		0		0	.	0		0		0		0	.	0		0		0		0		0		0		0		0		0	.	0		0	0	0	0	2535.52	0.57	0.48	1	0
3	2.6		0		0		0		0		0	.	0		0		0		0	.	0		0		0		0		0		0		0		0		0	.	0		0	0	0	0	12132.6	0.74	0.64	1	1
3	2.6		0		0		0		0		0	.	0		0		0		0	.	0		0		0		0		0		0		0		0		0	.	0		0	0	0	0	929.6	0.4	0.31	1	0
2	42.6		0		0		0		0		0	.	0		0		0		0	1	1	1	2		0		0		0		0		0		0		0	.	0		0	3	0	0	2741.37	1.85	2.52	0	0
3	17.8		0		0		0		0		0	.	0		0		0		0	.	0		0		0		0		0		0		0		0		0	.	0		0	0	0	0	1768.67	0.52	0.62	1	0
3	2.6		0		0		0		0		0	.	0		0		0		0	.	0		0		0		0		0		0		0		0		0	.	0		0	0	0	0	505.1	0.85	0.4	1	0
3	2.7		0		0		0		0		0	1	1		0		0		0	.	0		0		0		0		0		0		0		0		0	.	0		0	1	0	0	3657.24	0.69	0.57	1	0
3	14.1		0		0		0		0		0	1	1		0		0		0	.	0		0		0		0		0		0		0		0		0	.	0		0	1	0	0	756.82	0.39	0.49	1	0
3	2.7		0		0		0		0		0	.	0		0		0		0	.	0		0		0		0		0		0		0		0		0	.	0		0	0	0	0	463.52	0.76	0.71	1	0
3	16.7		0		0		0		0		0	.	0		0		0		0	.	0		0		0		0		0		0		0		0		0	.	0		0	0	0	0	144.2	0.08	0.19	1	0
3	18.7		0		0		0		0		0	.	0		0		0		0	.	0		0		0		0		0		0		0		0		0	.	0		0	0	0	0	1750.18	0.27	0.2	0	0
3	16		0		0		0		0		0	.	0		0		0		0	.	0		0		0		0		0		0		0		0		0	.	0		0	0	0	0	.	0.19	0.33	1	0
1	48.3		0		0	1	1		0		0	1	1	1	1		0		0	.	0		0		0		0	1	2		0		0		0		0	.	0		0	5	0	0	11972.7	2.69	4.09	0	0
1	48.6		0		0		0		0		0	.	0		0		0		0	.	0		0		0		0		0		0		0		0		0	.	0		0	0	0	0	992.58	0.97	1.76	0	0
1	38.6		0		0		0		0		0	.	0		0		0		0	.	0	1	2		0		0		0		0		0		0		0	.	0		0	2	0	0	2485.5	1.59	1.83	0	0
1	38.7		0		0		0		0		0	1	1		0		0		0	.	0		0		0		0		0		0		0		0		0	.	0	1	2	3	1	3	385.57	7.83	4.72	0	0
1	36		0		0		0		0		0	.	0		0		0		0	.	0		0		0		0		0		0		0		0		0	.	0		0	0	0	0	.	0.05	0.3	0	0
1	31.5		0		0		0		0		0	.	0		0		0		0	.	0		0		0		0		0		0		0		0		0	.	0		0	0	0	0	118	0.6	0.84	0	0
1	55.7		0		0		0		0		0	.	0		0		0		0	.	0		0		0		0	1	2		0		0		0		0	.	0		0	2	0	0	472	0.51	0.93	0	0
1	59.4		0		0		0		0		0	.	0		0		0		0	.	0		0		0		0		0		0		0		0		0	1	1		0	1	0	0	1238.33	1.31	2.29	0	0
2	59.9		0		0		0		0		0	.	0		0		0		0	.	0		0		0		0		0		0		0		0		0	1	1		0	1	0	0	190.4	3.25	3.47	0	0
1	32.2		0		0		0		0		0	1	1		0		0		0	.	0		0		0		0		0		0		0		0		0	.	0		0	1	0	0	.	0.96	0.77	0	0
3	2.6		0		0		0		0		0	.	0		0		0		0	.	0		0		0		0		0		0		0		0		0	.	0		0	0	0	0	754.78	0.22	0.28	1	0
3	2.6		0		0		0		0		0	.	0		0		0		0	.	0		0		0		0		0		0		0		0		0	.	0		0	0	0	0	380.83	0.05	0.22	1	0
3	2.7		0		0		0		0		0	.	0		0		0		0	.	0		0		0		0		0		0		0		0		0	.	0		0	0	0	0	.	1.11	0.39	1	0
3	2.6		0		0		0		0		0	.	0		0		0		0	.	0		0		0		0		0		0		0		0		0	.	0		0	0	0	0	1113.75	0.3	0.28	1	0
2	40.4		0		0		0		0		0	.	0		0		0		0	.	0		0		0		0		0		0		0		0		0	.	0		0	0	0	0	1374.16	0.16	0.3	0	0
1	30.7		0		0		0		0		0	1	1		0		0		0	.	0		0		0		0		0		0		0		0		0	.	0		0	1	0	0	995.9	1.19	1.63	0	0
1	30.2		0		0		0		0		0	.	0		0		0		0	.	0		0		0		0		0		0		0		0		0	.	0		0	0	0	0	869.07	1.21	1.14	0	0
3	4.1		0		0		0		0		0	1	1		0		0		0	.	0		0		0		0		0		0		0		0		0	.	0		0	1	0	0	352.58	0.3	0.39	1	0
3	8.8		0		0		0		0		0	1	1		0		0		0	.	0		0		0		0		0		0		0		0		0	.	0		0	1	0	0	3326.9	0.42	0.42	1	0
1	37.3		0		0		0		0		0	.	0		0		0		0	.	0		0		0		0		0		0		0		0		0	.	0		0	0	0	0	1596.59	3.55	4.6	0	0
1	33.2		0		0		0		0		0	.	0		0		0		0	.	0		0		0		0		0		0		0		0		0	.	0		0	0	0	0	2819.82	0.52	0.41	0	0
1	23.6		0		0		0		0		0	.	0		0		0		0	.	0		0		0		0		0		0		0		0		0	.	0		0	0	0	0	1595.96	2.03	0.92	0	0
1	54.9		0		0		0	1	1		0	1	1		0		0		0	.	0		0		0		0		0		0		0		0		0	1	1		0	3	0	0	7286.32	1.46	1.97	0	5
1	38.4		0		0		0		0		0	.	0		0		0		0	.	0		0		0		0		0		0		0		0		0	.	0		0	0	0	0	.	0.27	0.58	0	0
3	12.9		0		0		0		0		0	.	0		0		0		0	.	0		0		0		0		0		0		0		0		0	.	0		0	0	0	0	.	0.08	0.19	1	0
1	36.8		0		0		0		0		0	.	0		0		0		0	.	0		0		0		0		0		0		0		0		0	.	0		0	0	0	0	.	0.05	0.3	0	0
3	11.4		0		0		0		0		0	.	0		0		0		0	.	0		0		0		0		0		0		0		0	1	1	.	0		0	1	0	0	93.29	0.46	0.41	1	0
3	5.7		0		0		0		0		0	.	0		0		0		0	.	0		0		0		0		0		0		0		0		0	.	0		0	0	0	0	1384.78	0.59	0.5	1	0
1	35.7		0		0		0		0		0	1	1		0		0		0	.	0		0		0		0		0		0		0		0		0	.	0		0	1	0	0	2135.1	0.76	1.26	0	0
2	37		0		0		0		0		0	.	0		0		0		0	.	0		0		0		0	1	2		0		0		0		0	1	1		0	3	0	0	10954.9	1.7	2.09	0	0
1	50.5		0		0		0		0		0	.	0		0		0		0	.	0		0		0		0		0		0		0		0		0	.	0		0	0	0	0	.	0.06	0.5	0	0
1	43.2		0		0		0		0		0	.	0		0		0		0	.	0		0		0		0		0		0		0		0		0	1	1		0	1	1	2	1592.28	5.42	2.94	0	0
3	8.4		0		0		0		0		0	1	1		0		0		0	.	0		0		0		0		0		0		0		0		0	.	0		0	1	0	0	4107.14	0.54	0.41	1	0
3	14.9		0		0		0		0		0	.	0		0		0		0	.	0		0		0		0		0		0		0		0		0	.	0		0	0	0	0	170.58	0.14	0.27	1	0
3	2.6		0		0		0		0		0	1	1		0		0		0	.	0		0		0		0		0		0		0		0		0	.	0	1	2	3	1	1	4340.68	0.76	0.48	1	0
3	2.6		0		0		0		0		0	.	0		0		0		0	.	0		0		0		0		0		0		0		0		0	.	0		0	0	0	0	889.6	0.46	0.35	1	0
3	2.6		0		0		0		0		0	.	0		0		0		0	.	0		0		0		0		0		0		0		0		0	.	0	1	2	2	0	0	1292.26	0.49	0.38	1	0
3	2.6		0		0		0		0		0	.	0		0		0		0	.	0		0		0		0		0		0		0		0		0	.	0		0	0	0	0	127.39	0.1	0.22	1	0
2	35.9		0		0		0		0		0	.	0		0		0		0	.	0		0		0		0		0		0		0		0		0	.	0		0	0	0	0	118.71	0.77	0.58	0	0
3	2.7		0		0		0		0		0	.	0		0		0		0	.	0		0		0		0		0		0		0		0		0	.	0		0	0	0	0	226.11	0.24	0.34	1	0
3	2.6		0		0		0		0		0	1	1		0		0		0	.	0		0		0		0		0		0		0		0		0	.	0		0	1	0	0	15100.2	0.9	0.6	1	4
3	2.6		0		0		0		0		0	.	0		0		0		0	.	0		0		0		0		0		0		0		0		0	.	0		0	0	0	0	665.59	0.1	0.22	1	0
3	2.6		0		0		0		0		0	1	1		0		0		0	.	0		0		0		0		0		0		0		0		0	.	0		0	1	0	0	.	4	5.86	1	0
3	2.6		0		0		0		0		0	.	0		0		0		0	.	0		0		0		0		0		0		0		0		0	.	0		0	0	0	0	548.83	0.39	0.37	1	0
3	2.6		0		0		0		0		0	.	0		0		0		0	.	0		0		0		0		0		0		0		0		0	.	0		0	0	0	0	366.9	0.88	0.32	1	0
3	2.8		0		0		0		0		0	.	0		0		0		0	.	0		0		0		0		0		0		0		0		0	.	0	1	2	2	0	0	1467.45	0.74	0.7	1	0
3	2.6		0		0		0		0		0	.	0		0		0		0	.	0		0		0		0		0		0		0		0		0	.	0		0	0	0	0	1154.48	0.04	0.17	1	0
3	2.7		0		0		0		0		0	.	0		0		0		0	.	0		0		0		0		0		0		0		0		0	.	0		0	0	0	0	.	0.12	0.22	1	0
3	2.6		0		0		0		0		0	.	0		0		0		0	.	0		0		0		0		0		0		0		0		0	.	0		0	0	0	0	419.48	0.13	0.24	1	0
3	2.7		0		0		0		0		0	.	0		0		0		0	.	0		0		0		0		0		0		0		0		0	.	0		0	0	0	0	989.34	0.53	0.15	1	0
3	2.7		0		0		0		0		0	.	0		0		0		0	.	0		0		0		0		0		0		0		0		0	.	0		0	0	0	0	.	0.04	0.15	1	0
1	31.9		0		0		0		0		0	.	0		0		0		0	.	0		0		0		0		0		0		0		0		0	.	0		0	0	0	0	4160.47	1.49	2.14	0	0
1	30.9		0		0		0		0		0	.	0		0		0		0	.	0		0		0		0		0		0		0		0		0	.	0		0	0	0	0	330.67	0.56	0.87	0	0
3	2.6		0		0		0		0		0	.	0		0		0		0	.	0		0		0		0		0		0		0		0		0	.	0		0	0	0	0	.	0.42	0.35	1	0
3	6.8		0		0		0		0		0	.	0		0		0		0	.	0		0		0		0		0		0		0		0		0	.	0		0	0	0	0	8552.73	1.03	0.77	1	0
2	43.4		0		0		0		0		0	.	0		0		0		0	.	0		0		0		0		0		0		0		0	1	1	1	1		0	2	0	0	886.34	1.4	1.17	0	0
3	17.4		0		0		0		0		0	.	0		0		0		0	.	0		0		0		0		0		0		0		0		0	.	0		0	0	0	0	91.52	1.7	1.99	1	0
3	2.7		0		0		0		0		0	.	0		0		0		0	.	0		0		0		0		0		0		0		0		0	.	0		0	0	0	0	1274.96	0.16	0.25	1	0
1	54.3		0		0		0		0		0	.	0		0		0		0	.	0		0		0		0		0		0		0		0		0	1	1		0	1	0	0	3764.07	7.26	6.94	0	0
1	32.8		0		0		0		0		0	.	0		0		0		0	.	0		0		0		0		0		0		0		0		0	.	0		0	0	0	0	1503.83	0.66	1.19	0	0
1	34.9		0		0		0		0		0	.	0		0		0		0	.	0		0		0		0		0		0		0		0		0	.	0		0	0	0	0	2442.75	0.37	0.54	0	0
1	39.6		0		0		0		0		0	.	0		0		0		0	.	0		0		0		0		0		0		0		0		0	.	0		0	0	0	0	3438.14	2.68	1.95	0	0
1	58.4		0		0		0		0		0	.	0		0		0		0	.	0		0		0		0		0		0		0		0		0	1	1		0	1	0	0	19102.5	1.27	1.75	0	0
2	58.9		0		0		0		0		0	.	0		0		0		0	.	0		0		0		0		0		0		0		0		0	.	0		0	0	0	0	1194.15	0.12	0.73	0	0
1	42.2		0		0		0		0		0	.	0		0		0		0	.	0		0		0		0		0		0		0		0		0	.	0		0	0	0	0	4462.55	0.95	0.95	0	0
1	28.1		0		0		0		0		0	.	0		0		0		0	.	0		0		0		0		0		0		0		0		0	.	0		0	0	0	0	9623.84	0.58	0.59	0	0
1	50.4		0		0		0		0		0	.	0		0		0		0	.	0		0		0		0		0		0		0		0		0	1	1		0	1	0	0	958.05	0.55	1.02	0	0
3	16.3		0		0		0		0		0	.	0		0		0		0	.	0		0		0		0		0		0		0		0		0	.	0		0	0	0	0	81.45	0.45	0.48	1	0
3	18.9		0		0		0		0		0	.	0		0		0		0	.	0		0		0		0		0		0		0		0		0	.	0		0	0	0	0	308.24	0.19	0.32	0	0
1	27.1		0		0		0		0		0	1	1		0		0		0	.	0		0		0		0		0		0		0		0		0	1	1		0	2	0	0	12135.5	4.34	2.49	0	3
1	50		0		0		0		0		0	.	0		0		0		0	.	0		0		0		0		0		0		0		0		0	1	1		0	1	0	0	3409.74	4.04	2.72	0	0
1	50.7		0		0		0		0		0	.	0		0		0		0	1	1	1	2		0		0		0		0		0		0		0	1	1		0	4	0	0	14139.6	4.02	5.5	0	0
1	55.3		0		0		0		0		0	.	0		0		0		0	.	0		0		0		0		0		0		0		0		0	.	0		0	0	0	0	2122.32	3.96	2.36	0	0
1	54.5		0		0		0		0		0	.	0		0		0		0	.	0		0		0		0		0		0		0		0		0	.	0	1	2	2	0	0	2513.16	1.14	1.42	0	0
1	57.6		0		0	1	1		0		0	.	0		0		0		0	1	1	1	2		0		0		0		0		0		0		0	1	1		0	5	0	0	9239.91	3.38	4.64	0	0
1	56.1		0		0		0		0		0	.	0		0		0		0	1	1		0		0		0		0		0		0		0		0	1	1		0	2	0	0	4451.19	2.78	2.97	0	0
1	51.4		0		0		0		0		0	1	1		0		0		0	1	1		0		0		0		0		0		0		0		0	1	1		0	3	0	0	2773.57	2.01	2.98	0	0
1	49		0		0		0		0		0	.	0		0		0		0	.	0		0		0		0		0		0		0		0		0	.	0		0	0	0	0	3799.3	0.9	1.59	0	0
3	14.9		0		0		0		0		0	.	0		0		0		0	.	0		0		0		0	1	2		0		0		0		0	.	0		0	2	0	0	631.43	0.49	0.37	1	0
3	11.6		0		0		0		0		0	.	0		0		0		0	.	0		0		0		0		0		0		0		0		0	.	0		0	0	0	0	.	0.02	0.14	1	0
1	40.6	1	1		0		0		0		0	.	0		0		0		0	.	0		0		0		0		0		0		0		0		0	1	1		0	2	0	0	1757.03	5.88	2.85	0	0
1	50.6		0		0		0		0		0	.	0		0		0		0	1	1		0		0		0	1	2		0		0		0		0	1	1		0	4	0	0	12363.9	1.46	2.31	0	0
2	49.9		0		0		0		0		0	.	0		0		0		0	.	0		0		0		0		0		0		0		0		0	.	0		0	0	0	0	.	0.08	0.47	0	0
3	11.3		0		0		0		0		0	.	0		0		0		0	.	0		0		0		0		0		0		0		0		0	.	0		0	0	0	0	498.52	0.36	0.29	1	0
1	44.2		0		0		0		0		0	.	0	1	1		0		0	.	0		0		0		0		0		0		0		0		0	.	0		0	1	0	0	1595.47	2.62	3.31	0	0
2	61.3		0		0		0		0		0	.	0		0		0		0	.	0		0		0		0		0		0		0		0		0	1	1		0	1	0	0	1546.53	0.66	1.18	0	0
3	12.8		0		0		0		0		0	.	0		0		0		0	.	0		0		0		0		0		0		0		0		0	.	0		0	0	0	0	224.63	0.25	0.3	1	0
1	46.2		0		0		0		0		0	.	0		0		0		0	.	0		0		0		0		0		0		0		0		0	.	0		0	0	0	0	13746.8	4.51	4.07	0	0
1	31.4		0		0		0		0		0	.	0		0		0		0	.	0		0		0		0		0		0		0		0		0	.	0		0	0	0	0	3962.09	0.54	0.97	0	0
1	53.8		0		0		0		0		0	.	0		0		0		0	1	1		0		0		0		0		0		0		0		0	1	1		0	2	0	0	19658.6	2.97	3.99	0	2
1	45.2		0		0		0		0		0	.	0		0		0		0	.	0		0		0		0		0		0		0		0		0	1	1		0	1	0	0	6951.49	2.74	3.46	0	0
1	59.7		0		0		0		0		0	.	0		0		0		0	.	0		0		0		0		0		0		0		0		0	1	1		0	1	0	0	83	1.55	1.5	0	0
1	57.7		0		0		0		0		0	1	1		0		0		0	.	0		0		0		0		0		0		0		0		0	1	1		0	2	0	0	2360.08	2.86	2.4	0	0
2	32		0		0		0		0		0	.	0		0		0		0	.	0		0		0		0		0		0		0		0		0	.	0		0	0	0	0	8.74	0.03	0.22	0	0
3	4.8		0		0		0		0		0	1	1		0		0		0	.	0	1	2		0		0		0		0		0		0		0	.	0		0	3	0	0	2256.24	1.44	0.88	1	0
2	32.5		0		0		0		0		0	.	0		0		0		0	.	0		0		0		0		0		0		0		0		0	.	0		0	0	0	0	2499.28	4.15	3.42	0	0
1	35.5		0		0		0		0		0	.	0		0		0		0	.	0		0		0		0		0		0		0		0		0	.	0		0	0	0	0	789.3	0.57	0.47	0	0
3	2.7		0		0		0		0		0	.	0		0		0		0	.	0		0		0		0		0		0		0		0		0	.	0		0	0	0	0	1028.55	0.09	0.15	1	0
3	2.6		0		0		0		0		0	.	0		0		0		0	.	0		0		0		0		0		0		0		0		0	.	0		0	0	0	0	454.28	0.09	0.15	1	0
3	7.7		0		0		0		0		0	.	0		0		0		0	.	0		0		0		0		0		0		0		0		0	.	0		0	0	0	0	110.63	0.29	0.3	1	0
1	46.9		0		0		0		0		0	.	0		0		0		0	.	0		0		0		0		0		0		0		0		0	.	0		0	0	0	0	3472.58	0.8	1.08	0	0
2	52.6		0		0		0		0		0	.	0		0	1	1		0	.	0		0		0		0		0		0		0		0		0	.	0		0	1	0	0	7460.26	3.02	2.8	0	0
1	44.7		0		0		0		0		0	.	0		0		0		0	.	0		0		0		0		0		0		0		0		0	1	1		0	1	0	0	5565.36	4.14	3.36	0	0
1	26.9		0		0		0		0		0	.	0		0		0		0	.	0		0		0		0	1	2		0		0		0		0	.	0		0	2	0	0	3395.63	0.97	0.77	0	0
1	29.9		0		0		0		0		0	1	1		0		0		0	.	0		0		0		0		0		0		0		0		0	.	0		0	1	1	1	70779.1	2.8	3.44	0	3
1	42.7		0		0		0		0		0	.	0		0		0		0	1	1		0		0		0		0		0		0		0		0	1	1		0	2	0	0	3242.22	1.83	2.05	0	0
3	16.9		0		0		0		0		0	.	0		0		0		0	.	0		0		0		0		0		0		0		0		0	.	0		0	0	0	0	760.5	0.27	0.36	1	0
3	12		0		0		0		0		0	1	1		0		0		0	.	0		0		0		0		0		0		0		0		0	.	0		0	1	0	0	167.88	0.37	0.64	1	0
3	14.9		0		0		0		0		0	.	0		0		0		0	.	0		0		0		0		0		0		0		0		0	.	0		0	0	1	15	322.44	2.15	0.53	1	0
1	44.5		0		0		0		0		0	.	0		0		0		0	.	0		0		0		0		0		0		0		0		0	.	0		0	0	0	0	624.87	0.95	1.98	0	0
1	24.8		0		0		0		0		0	1	1		0		0		0	.	0		0		0		0		0		0		0		0		0	.	0		0	1	0	0	5396.82	3.59	2.98	0	0
1	48.4		0		0		0		0		0	1	1		0		0	1	1	.	0		0		0		0		0	1	3		0		0		0	.	0		0	5	0	0	3261.8	3.32	3.61	0	0
1	45.8		0		0		0		0		0	.	0		0		0		0	.	0		0		0		0		0		0		0		0		0	.	0		0	0	0	0	981.46	2.32	2.03	0	0
3	9.2		0		0		0		0		0	.	0		0		0		0	.	0		0		0		0		0		0		0		0		0	.	0		0	0	0	0	472.78	0.12	0.18	1	0
3	14.6		0		0		0		0		0	.	0		0		0		0	.	0		0		0		0		0		0		0		0		0	.	0		0	0	0	0	326.91	0.54	0.53	1	0
3	10		0		0		0		0		0	.	0		0		0		0	.	0		0		0		0		0		0		0		0		0	.	0		0	0	0	0	303.52	0.08	0.23	1	0
3	13.9		0		0		0		0		0	.	0		0		0		0	.	0		0		0		0		0		0		0		0		0	.	0		0	0	0	0	548.59	0.37	0.39	1	0
3	2.6		0		0		0		0		0	.	0		0		0		0	.	0		0		0		0		0		0		0		0		0	.	0		0	0	0	0	5807.08	0.2	0.23	1	3
3	2.6		0		0		0		0		0	.	0		0		0		0	.	0		0		0		0		0		0		0		0		0	.	0		0	0	0	0	1221.55	0.36	0.35	1	0
3	2.7		0		0		0		0		0	.	0		0		0		0	.	0		0		0		0		0		0		0		0		0	.	0		0	0	0	0	.	0.22	0.27	1	0
3	7.4		0		0		0		0		0	.	0		0		0		0	.	0		0		0		0		0		0		0		0		0	.	0		0	0	0	0	811.82	0.3	0.32	1	0
1	36.2		0		0		0		0		0	.	0		0		0		0	.	0		0		0		0		0		0		0		0		0	1	1		0	1	0	0	1234.6	1.7	2.04	0	0
3	8		0		0		0		0		0	.	0		0		0		0	.	0		0		0		0		0		0		0		0		0	.	0		0	0	0	0	.	0.01	0.12	1	0
3	6.9		0		0		0		0		0	.	0		0		0		0	.	0		0		0		0		0		0		0		0		0	.	0		0	0	0	0	.	0.01	0.12	1	0
1	43.1		0		0	1	1		0		0	.	0		0		0		0	.	0		0		0		0		0		0		0		0		0	.	0		0	1	0	0	.	1.47	1.27	0	0
1	56.8		0	1	1		0		0		0	.	0		0		0	1	1	1	1	1	2		0	1	2		0		0		0		0		0	1	1		0	8	0	0	14034.3	5.15	9.06	0	0
2	58.3		0		0		0		0		0	.	0		0		0		0	.	0	1	2		0	1	2	1	2		0		0		0		0	1	1		0	7	0	0	126006	5.45	6.38	0	9
1	21.4		0		0		0		0		0	.	0		0		0		0	.	0		0		0		0		0		0		0		0		0	.	0		0	0	0	0	980.93	0.48	0.42	0	0
1	54.4		0		0		0		0		0	.	0		0		0		0	.	0		0		0		0		0		0		0		0		0	.	0		0	0	0	0	3854.29	1.75	1.91	0	0
2	47.7		0		0		0		0		0	.	0		0		0		0	1	1		0		0		0		0		0		0		0		0	1	1		0	2	0	0	8458.43	1.51	2.91	0	0
3	9.3		0		0		0		0		0	.	0		0		0		0	.	0		0		0		0	1	2		0		0		0		0	.	0		0	2	0	0	4286.65	20.62	12.7	1	0
3	14.1		0		0		0		0		0	.	0		0		0		0	1	1		0		0		0		0		0		0		0		0	.	0		0	1	0	0	296.12	0.2	0.31	1	0
3	10.9		0		0		0		0		0	.	0		0		0		0	.	0		0		0		0		0		0		0		0		0	.	0		0	0	0	0	793.81	0.18	0.23	1	0
3	12.8		0		0		0		0		0	.	0		0		0		0	.	0		0		0		0		0		0		0		0		0	.	0		0	0	0	0	495.16	0.48	0.48	1	0
3	3.3		0		0		0		0		0	.	0		0		0		0	.	0		0		0		0		0		0		0		0		0	.	0		0	0	0	0	185.89	0.04	0.15	1	0
3	16.5		0		0		0		0		0	.	0		0		0		0	.	0		0		0		0		0		0		0		0		0	.	0		0	0	0	0	626.45	0.16	0.36	1	0
3	15.4		0		0		0		0		0	.	0		0		0		0	.	0		0		0		0		0		0		0		0		0	.	0		0	0	0	0	92	0.03	0.23	1	0
1	29.6		0		0		0		0		0	.	0		0		0		0	.	0		0		0		0		0		0		0		0		0	.	0		0	0	0	0	84.4	0.52	0.7	0	0
3	5.2		0		0		0		0		0	1	1		0		0		0	.	0		0		0		0		0		0		0		0		0	.	0		0	1	0	0	596.09	0.35	0.37	1	0
3	10.8		0		0		0		0		0	.	0		0		0		0	.	0		0		0		0		0		0		0		0		0	.	0		0	0	0	0	2562.13	0.1	0.14	1	0
1	38.9		0		0		0		0		0	.	0		0		0		0	.	0		0		0		0		0		0		0		0		0	.	0		0	0	0	0	2800.11	0.81	1.11	0	0
3	4.6		0		0		0		0		0	.	0		0		0		0	.	0		0		0		0		0		0		0		0		0	.	0		0	0	0	0	165.89	0.1	0.2	1	0
3	4.6		0		0		0		0		0	.	0		0		0		0	.	0		0		0		0		0		0		0		0		0	.	0		0	0	0	0	300.17	0.13	0.25	1	0
2	36.1		0		0		0		0		0	.	0		0		0		0	.	0		0		0		0		0		0		0		0		0	.	0		0	0	0	0	1112.05	0.56	0.48	0	0
3	15.3		0		0		0		0		0	.	0		0		0		0	.	0		0		0		0		0		0		0		0		0	.	0		0	0	0	0	1729.59	0.52	0.62	1	0
1	48.8		0	1	1		0		0		0	.	0		0		0		0	.	0		0		0		0		0	1	3		0		0		0	1	1		0	5	0	0	2509.73	6.91	4.82	0	0
1	46.4		0		0		0		0		0	1	1		0		0		0	.	0		0		0		0		0		0		0		0		0	.	0		0	1	0	0	2357.61	1.34	1.86	0	0
1	39.3		0		0		0		0		0	.	0		0		0		0	.	0		0		0		0		0		0		0		0		0	1	1		0	1	0	0	1091.86	1.22	1.1	0	0
1	31.6		0		0		0		0		0	.	0		0		0		0	.	0		0		0		0		0		0		0		0		0	.	0		0	0	0	0	3481.5	1.08	1.07	0	0
1	27.8		0		0		0		0		0	.	0		0		0		0	.	0		0		0		0		0		0		0		0		0	.	0		0	0	0	0	1926.64	0.24	0.48	0	0
3	2.7		0		0		0		0		0	.	0		0		0		0	.	0		0		0		0		0		0		0		0		0	.	0		0	0	0	0	330.6	0.21	0.37	1	0
3	17.1		0		0		0		0		0	.	0		0		0		0	.	0		0		0		0		0		0		0		0		0	.	0		0	0	0	0	420.42	0.02	0.11	1	0
2	30.8		0		0		0		0		0	.	0		0		0		0	.	0		0		0		0		0		0		0		0		0	.	0		0	0	0	0	216.34	0.63	0.57	0	0
2	24.6		0		0		0		0		0	.	0		0		0		0	.	0		0		0		0		0		0		0		0		0	.	0		0	0	1	3	545.57	3.95	0.98	0	0
3	11.1		0		0		0		0		0	.	0		0		0		0	.	0		0		0		0		0		0		0		0		0	.	0		0	0	0	0	1355.25	0.47	0.68	1	0
1	53.8		0		0		0		0		0	.	0		0		0		0	.	0		0		0		0		0		0		0		0		0	1	1		0	1	0	0	3523.79	1.52	2.24	0	0
1	56.1		0		0		0		0		0	.	0		0		0		0	1	1		0		0		0		0		0		0		0		0	1	1		0	2	0	0	5994.68	0.81	1.66	0	0
1	22.7		0		0		0		0		0	.	0		0		0		0	.	0		0		0		0		0		0		0		0		0	.	0		0	0	0	0	3937.31	1.09	0.84	0	0
1	34.2		0		0		0		0		0	.	0		0		0		0	.	0		0		0		0		0		0		0		0		0	.	0		0	0	1	3	1128.2	3.9	0.88	0	0
1	48.2		0		0		0		0		0	.	0		0		0		0	.	0		0		0		0		0		0		0		0		0	.	0		0	0	0	0	2552.11	0.06	0.5	0	0
1	48.7		0		0		0		0		0	.	0		0		0		0	.	0		0		0		0		0		0		0		0	1	1	.	0		0	1	0	0	17260.8	0.78	1.29	0	0
1	44.4		0		0		0		0		0	.	0		0		0		0	.	0		0		0		0		0		0		0		0		0	.	0		0	0	0	0	.	0.08	0.47	0	0
1	47.1		0		0		0		0		0	1	1		0		0		0	.	0		0		0		0		0		0		0		0		0	.	0		0	1	0	0	727.17	1.64	1.59	0	0
2	27.3		0		0		0		0		0	.	0		0		0		0	.	0		0		0		0		0		0		0		0		0	.	0		0	0	0	0	.	0.32	0.42	0	0
1	21.3		0		0		0		0		0	1	1		0		0		0	.	0		0		0		0		0		0		0		0		0	.	0		0	1	0	0	7037.98	3.63	5.17	0	0
2	46.5		0		0		0		0		0	.	0		0		0	1	1	1	1		0		0		0		0		0		0		0		0	1	1		0	3	2	3	7803.76	7.6	7.65	0	1
2	38.7		0		0		0		0		0	.	0		0		0		0	1	1		0		0		0		0		0		0		0		0	1	1		0	2	0	0	818.91	3.42	3.47	0	0
2	42.5		0		0		0		0		0	.	0		0		0		0	.	0		0		0		0		0		0		0		0		0	.	0		0	0	0	0	498.38	0.15	0.39	0	0
3	15.3		0		0		0		0		0	.	0		0		0		0	.	0		0		0		0		0		0		0		0		0	.	0		0	0	0	0	522.66	1.87	0.86	1	0
3	6.3		0		0		0		0		0	.	0		0		0		0	.	0		0		0		0		0		0		0		0		0	.	0		0	0	0	0	.	0.02	0.14	1	0
1	30.3		0		0		0		0		0	.	0		0		0		0	.	0		0		0		0		0		0		0		0		0	.	0		0	0	0	0	7295.36	0.35	0.38	0	0
2	30.2		0		0		0		0		0	.	0		0		0		0	.	0		0		0		0		0		0		0		0		0	.	0		0	0	0	0	709.32	3.12	2.59	0	0
3	4		0		0		0		0		0	1	1		0		0		0	.	0		0		0		0		0		0		0		0		0	.	0		0	1	0	0	514.54	0.28	0.4	1	0
1	40.1		0		0		0		0		0	.	0		0		0		0	.	0		0		0		0		0		0		0		0		0	.	0		0	0	0	0	604.09	0.19	0.4	0	0
3	16.4		0		0		0		0		0	.	0		0		0		0	.	0		0		0		0		0		0		0		0		0	.	0		0	0	0	0	538.16	0.72	0.92	1	0
3	6.4		0		0		0		0		0	.	0		0		0		0	.	0		0		0		0		0		0		0		0		0	.	0	1	2	2	0	0	.	0.51	1.2	1	0
1	26		0		0		0		0		0	.	0		0		0		0	.	0		0		0		0		0		0		0		0		0	.	0		0	0	0	0	.	0.2	0.5	0	0
1	31.8		0		0		0		0		0	.	0		0		0		0	1	1		0		0		0		0		0		0		0		0	.	0		0	1	0	0	317.07	1.57	2.34	0	0
3	8.2		0		0		0		0		0	.	0		0		0		0	.	0		0		0		0		0		0		0		0		0	.	0		0	0	0	0	1075.36	0.02	0.14	1	0
3	4.4		0		0		0		0		0	.	0		0		0		0	.	0		0		0		0		0		0		0		0		0	.	0		0	0	0	0	1175.74	0.15	0.23	1	0
3	11.3		0		0		0		0		0	.	0		0		0		0	.	0		0		0		0		0		0		0		0		0	.	0		0	0	0	0	64.7	0.07	0.2	1	0
2	35.4		0		0		0		0		0	.	0		0		0		0	.	0		0		0		0		0		0		0		0		0	.	0		0	0	0	0	312.78	1.28	0.78	0	0
3	2.7		0		0		0		0		0	.	0		0		0		0	.	0		0		0		0		0		0		0		0		0	.	0		0	0	0	0	6027.46	0.58	0.4	1	0
3	2.6		0		0		0		0		0	.	0		0		0		0	.	0		0		0		0		0		0		0		0		0	.	0		0	0	0	0	2936.01	1.26	1.18	1	0
3	7.7		0		0		0		0		0	.	0		0		0		0	.	0		0		0		0		0		0		0		0		0	.	0		0	0	0	0	1069.12	0.23	0.22	1	0
3	9.6		0		0		0		0		0	.	0		0		0		0	.	0		0		0		0		0		0		0		0		0	.	0		0	0	0	0	158.69	0.01	0.12	1	0
2	27.9		0		0		0		0		0	.	0		0		0		0	.	0		0		0		0		0		0		0	1	6		0	.	0		0	6	1	3	727.53	4.52	1.53	0	0
1	41.8		0		0		0		0		0	.	0		0		0		0	.	0		0		0		0		0		0		0		0		0	.	0		0	0	0	0	1657.53	1.45	1.3	0	0
3	7.6		0		0		0		0		0	.	0		0		0		0	.	0		0		0		0		0		0		0		0		0	.	0		0	0	0	0	1069.64	0.36	0.28	1	0
3	15.1		0		0		0		0		0	.	0		0		0		0	.	0		0		0		0		0		0		0		0		0	.	0		0	0	0	0	272.89	0.16	0.33	1	0
2	56.6		0		0		0		0		0	.	0		0		0		0	1	1		0		0		0		0		0		0		0		0	1	1		0	2	0	0	65687.9	2.47	3.98	0	6
3	5.5		0		0		0		0		0	.	0		0		0		0	.	0		0		0		0		0		0		0		0		0	.	0		0	0	0	0	255.93	0.12	0.2	1	0
1	39.7		0		0		0		0		0	.	0		0		0	1	1	1	1		0		0		0		0		0		0		0		0	1	1		0	3	0	0	5288.61	3.87	3	0	0
1	41.6		0		0		0		0		0	.	0		0		0		0	.	0		0		0		0		0		0		0		0		0	.	0		0	0	0	0	7378.52	3.78	2.28	0	0
1	67.1		0		0		0		0		0	.	0		0		0		0	.	0		0		0		0		0		0		0		0		0	1	1		0	1	0	0	2517.39	1.45	1.66	0	0
1	31.1		0		0		0		0		0	.	0		0		0		0	.	0		0		0		0		0		0		0		0		0	.	0		0	0	0	0	185.78	0.57	0.78	0	0
1	38.8		0		0		0		0		0	.	0		0		0		0	.	0		0		0		0		0		0		0		0		0	.	0		0	0	0	0	1667.49	1.83	1.2	0	0
1	24		0		0		0		0		0	.	0		0		0		0	.	0		0		0		0		0		0		0		0		0	.	0		0	0	0	0	14097.2	2.49	2.26	0	3
1	55.4		0		0		0		0		0	1	1	1	1		0		0	.	0		0		0		0		0		0		0		0		0	1	1		0	3	0	0	9062.31	4.56	4.77	0	0
1	66.7		0		0		0		0		0	.	0		0		0		0	.	0		0		0		0		0		0		0		0		0	1	1		0	1	0	0	454.08	0.52	1.38	0	0
3	5.3		0		0		0		0		0	.	0		0		0		0	.	0		0		0		0		0		0		0		0		0	.	0		0	0	0	0	.	0.02	0.16	1	0
3	5.3		0		0		0		0		0	.	0		0		0		0	.	0		0		0		0		0		0		0		0		0	.	0		0	0	0	0	.	0.02	0.14	1	0
3	9.3		0		0		0		0		0	.	0		0		0		0	.	0		0		0		0		0		0		0		0		0	.	0		0	0	0	0	.	0.02	0.14	1	0
2	45.3		0		0		0		0		0	.	0		0		0		0	.	0		0		0		0		0		0		0		0	1	1	1	1		0	2	0	0	4137.23	3.98	2.95	0	0
3	2.6		0		0		0		0		0	.	0		0		0		0	.	0		0		0		0		0		0		0		0		0	.	0		0	0	0	0	665.59	0.12	0.18	1	0
1	37		0		0		0		0		0	.	0		0		0		0	.	0		0		0		0		0		0		0		0		0	.	0		0	0	0	0	.	0.11	0.49	0	0
2	44.4		0		0		0		0		0	.	0		0		0		0	.	0		0		0		0		0		0		0		0		0	.	0		0	0	0	0	1117.03	0.15	0.57	0	0
3	17		0		0		0		0		0	.	0		0		0		0	.	0		0		0		0		0		0		0		0		0	.	0		0	0	0	0	75	0.13	0.45	1	0
3	15		0		0		0		0		0	.	0		0		0		0	.	0		0		0		0		0		0		0		0		0	.	0		0	0	0	0	99.92	0.31	0.37	1	0
1	56.9	1	1		0		0		0		0	1	1		0		0		0	.	0		0		0		0	1	2		0		0		0		0	.	0		0	4	1	3	2993.99	13.53	5.94	0	0
1	47.4		0		0		0		0		0	.	0		0		0		0	.	0		0		0		0		0		0		0		0		0	.	0		0	0	0	0	309.04	0.85	0.93	0	0
1	55.3		0		0		0		0		0	.	0	1	1		0		0	.	0		0		0		0	1	2		0		0		0		0	1	1		0	4	0	0	7883.74	4.36	5.26	0	0
1	24.1		0		0		0		0		0	.	0		0		0		0	.	0		0		0		0		0		0		0		0		0	.	0		0	0	0	0	3052.73	0.97	1.16	0	0
1	22.2		0		0		0		0		0	.	0		0		0		0	.	0		0		0		0		0		0		0		0		0	.	0		0	0	0	0	426.27	0.69	1	0	0
1	27.1		0		0		0		0		0	.	0		0		0		0	.	0		0		0		0		0		0		0		0		0	.	0		0	0	0	0	1009.28	0.03	0.22	0	0
1	25.7		0		0		0		0		0	.	0		0		0		0	.	0		0		0		0		0		0		0		0		0	.	0		0	0	0	0	.	0.5	0.32	0	0
2	34.9		0		0		0		0		0	.	0		0		0		0	.	0		0		0		0		0		0		0		0		0	.	0		0	0	0	0	1474	0.05	0.3	0	0
3	2.7		0		0		0		0		0	1	1		0		0		0	.	0		0		0		0		0		0		0		0		0	.	0		0	1	0	0	5424.27	0.84	0.81	1	0
1	60.3		0		0		0		0		0	1	1		0		0		0	.	0	1	2		0		0		0		0		0		0		0	1	1		0	4	1	1	13417.1	6.91	8.16	0	0
1	63		0		0	1	1		0		0	1	1		0		0		0	.	0		0		0		0		0		0		0		0		0	1	1		0	3	0	0	8378.64	8.19	9.17	0	0
2	58.1		0		0		0		0		0	.	0		0		0		0	.	0		0		0		0		0		0		0		0		0	.	0		0	0	0	0	5791.71	1.03	1.38	0	0
3	2.5		0		0		0		0		0	.	0		0		0		0	.	0		0		0		0		0		0		0		0		0	.	0		0	0	0	0	710.85	0.32	0.34	1	0
2	30.6		0		0		0		0		0	.	0		0		0		0	.	0		0		0		0		0		0		0		0		0	.	0		0	0	0	0	105.66	1.98	0.95	0	0
3	6.4		0		0		0		0		0	.	0		0		0		0	.	0		0		0		0		0		0		0		0		0	.	0		0	0	0	0	2252.73	0.02	0.16	1	0
1	54.5		0		0		0		0		0	.	0		0		0		0	.	0		0		0		0		0		0		0		0		0	.	0		0	0	0	0	.	0.44	0.78	0	0
1	29.3		0		0		0		0		0	.	0	1	1		0		0	.	0		0		0		0		0		0		0		0		0	.	0		0	1	0	0	5997.23	3.58	2.67	0	0
3	18.9		0		0		0		0		0	.	0		0		0		0	.	0	1	2		0		0		0		0		0		0		0	.	0		0	2	0	0	2986.43	9.03	6.74	0	0
3	16.9		0		0		0		0		0	.	0		0		0		0	.	0		0		0		0		0		0		0		0		0	.	0		0	0	0	0	130.21	0.19	0.3	1	0
3	9.8		0		0		0		0		0	1	1		0		0		0	.	0		0		0		0		0		0		0		0		0	.	0		0	1	0	0	3219.8	0.46	0.47	1	0
3	2.6		0		0		0		0		0	.	0		0		0		0	.	0		0		0		0		0		0		0		0		0	.	0		0	0	0	0	.	0.04	0.15	1	0
3	2.6		0		0		0		0		0	.	0		0		0		0	.	0		0		0		0		0		0		0		0		0	.	0		0	0	0	0	273	0.28	0.3	1	0
3	8.6		0		0		0		0		0	.	0		0		0		0	.	0		0		0		0		0		0		0		0		0	.	0		0	0	0	0	303.8	0.11	0.16	1	0
3	12.7		0		0		0		0		0	.	0		0		0		0	.	0		0		0		0		0		0		0		0		0	.	0		0	0	0	0	.	0.03	0.23	1	0
2	29.3		0		0		0		0		0	.	0		0		0		0	.	0		0		0		0		0		0		0		0		0	.	0		0	0	0	0	3030.09	1.93	1.83	0	0
3	5.9		0		0		0		0		0	.	0		0		0		0	.	0		0		0		0		0		0		0		0		0	.	0		0	0	0	0	1552.63	0.68	0.63	1	0
1	32.6		0		0		0		0		0	.	0		0		0		0	.	0		0		0		0		0		0		0		0		0	.	0		0	0	0	0	2371.95	0.37	0.89	0	0
1	62.1		0		0		0		0		0	.	0	1	1		0		0	1	1	1	2		0		0		0		0		0		0		0	1	1		0	5	0	0	46071.6	6.38	6.85	0	1
1	60.5		0		0		0		0		0	.	0		0		0		0	.	0		0		0		0		0		0		0		0		0	1	1		0	1	0	0	3285	1.28	2.3	0	0
1	59.7		0		0		0		0		0	.	0		0		0		0	.	0		0		0		0		0		0		0		0		0	.	0		0	0	0	0	1470.04	1.19	1.5	0	0
2	66.2		0		0	1	1		0		0	.	0		0		0		0	.	0		0		0		0		0		0		0		0		0	1	1		0	2	0	0	4368.57	4.17	4.3	0	0
1	67		0		0		0		0		0	.	0		0		0		0	.	0		0		0		0		0		0		0		0		0	1	1		0	1	0	0	1868.77	1.44	1.81	0	0
2	66.6		0		0		0		0		0	.	0		0		0		0	1	1	1	2		0		0	1	2		0		0		0		0	.	0		0	5	0	0	2894.37	9.62	11.08	0	0
1	46.7		0		0		0	1	1		0	1	1		0		0		0	1	1		0		0		0		0		0		0		0		0	1	1		0	4	0	0	3239.74	4.11	3.33	0	0
2	45.2		0		0		0		0		0	.	0		0		0		0	.	0		0		0		0		0		0		0		0		0	1	1		0	1	0	0	6830.33	2.18	1.59	0	0
2	26.8		0		0		0		0		0	.	0		0		0		0	.	0		0		0		0		0		0		0		0		0	1	1		0	1	0	0	13141.3	0.43	0.74	0	2
3	18.6		0		0		0		0		0	.	0		0		0		0	.	0		0		0		0		0		0		0		0		0	.	0		0	0	0	0	397	0.19	0.35	0	0
3	3.3		0		0		0		0		0	.	0		0		0		0	.	0		0		0		0		0		0		0		0		0	.	0		0	0	0	0	2717.83	0.38	0.4	1	0
1	26.1		0		0		0		0		0	.	0		0		0		0	.	0		0		0		0		0		0		0		0		0	.	0		0	0	0	0	361.67	0.75	0.61	0	0
1	31.1		0		0		0		0		0	.	0		0		0		0	.	0		0		0		0		0		0		0		0		0	.	0		0	0	0	0	2674.84	0.64	0.94	0	0
1	41.7		0		0		0		0		0	.	0		0		0		0	.	0		0		0		0		0		0		0		0		0	.	0		0	0	0	0	2948.29	0.88	1.24	0	0
1	59.1		0	1	1		0		0		0	.	0		0		0		0	1	1	1	2		0		0		0		0		0		0		0	1	1		0	5	0	0	2828.12	1.54	2.19	0	0
1	25.6		0		0		0		0		0	.	0		0		0		0	.	0		0		0		0		0		0		0		0	1	1	.	0		0	1	0	0	3956.9	1.31	1.43	0	0
1	54.4		0		0		0		0		0	.	0		0		0		0	1	1	1	2		0		0		0		0		0		0		0	1	1		0	4	0	0	4810.81	2.97	3.59	0	0
1	45.3		0		0		0		0		0	.	0		0		0		0	.	0		0		0		0		0		0		0		0		0	.	0		0	0	0	0	1296.93	0.81	0.84	0	0
3	14		0		0		0		0		0	.	0		0		0		0	.	0	1	2		0		0		0		0		0		0		0	.	0		0	2	0	0	5381.52	5.97	2.01	1	0
1	46.6		0		0		0		0		0	.	0		0		0		0	.	0		0		0		0		0		0		0		0		0	1	1		0	1	0	0	633.19	7.92	3.97	0	0
3	19.5		0		0		0		0		0	.	0		0		0		0	.	0		0		0		0		0		0		0		0		0	.	0		0	0	0	0	619.12	0.29	0.48	0	0
3	9.5		0		0		0		0		0	.	0		0		0		0	.	0		0		0		0		0		0		0		0		0	.	0		0	0	0	0	498.82	0.2	0.21	1	0
3	16.6		0		0		0		0		0	.	0		0		0		0	.	0		0		0		0		0		0		0		0		0	.	0		0	0	0	0	459.54	0.03	0.23	1	0
1	56.4		0		0		0		0		0	.	0		0		0		0	.	0		0		0		0		0		0		0		0		0	.	0		0	0	0	0	303	1.33	1.63	0	0
2	27		0		0		0		0		0	.	0		0		0		0	.	0		0		0		0		0		0		0		0		0	1	1		0	1	1	5	2307.65	3.16	1.28	0	0
3	7		0		0		0		0		0	.	0		0		0		0	.	0		0		0		0		0		0		0		0		0	.	0		0	0	0	0	.	0.08	0.12	1	0
3	2.6		0		0		0		0		0	1	1		0		0		0	.	0		0		0		0		0		0		0		0		0	.	0		0	1	0	0	500.38	0.23	0.36	1	0
2	45.3		0		0		0		0		0	.	0		0		0		0	.	0		0		0		0		0		0		0		0		0	.	0		0	0	0	0	335.74	0.08	0.47	0	0
3	8.6		0		0		0		0		0	.	0		0		0		0	.	0		0		0		0		0		0		0		0		0	.	0		0	0	0	0	366.52	3.63	2.03	1	0
3	2.7		0		0		0		0		0	.	0		0		0		0	.	0		0		0		0		0		0		0		0		0	.	0		0	0	0	0	973.25	0.1	0.2	1	0
3	15.2		0		0		0		0		0	.	0		0		0		0	.	0		0		0		0		0		0		0		0		0	.	0		0	0	0	0	942.14	0.06	0.27	1	0
2	49.7		0		0		0		0		0	.	0		0		0		0	.	0		0		0		0		0		0		0		0		0	1	1		0	1	0	0	4922.46	3.4	3.19	0	0
3	3.1		0		0		0		0		0	.	0		0		0		0	.	0		0		0		0		0		0		0		0		0	.	0		0	0	0	0	800.93	0.12	0.22	1	0
3	5.1		0		0		0		0		0	.	0		0		0		0	.	0		0		0		0		0		0		0		0		0	.	0		0	0	0	0	58.31	0.35	0.42	1	0
3	4.4		0		0		0		0		0	.	0		0		0		0	.	0		0		0		0		0		0		0		0		0	.	0		0	0	0	0	111	0.09	0.15	1	0
2	36.8		0		0		0		0		0	.	0		0		0		0	1	1	1	2		0		0		0		0		0		0		0	.	0		0	3	1	2	1223.49	2.98	1.81	0	0
2	20.1		0		0		0		0		0	.	0		0		0		0	.	0		0		0		0		0		0		0		0		0	.	0		0	0	1	3	91.16	2.25	0.47	0	0
3	21		0		0		0		0		0	.	0		0		0		0	.	0		0		0		0		0		0		0		0		0	.	0		0	0	0	0	75	0.3	0.51	0	0
3	12		0		0		0		0		0	.	0		0		0		0	.	0		0		0		0		0		0		0		0		0	.	0		0	0	0	0	709.97	0.51	0.8	1	0
2	33.7		0		0		0		0		0	.	0		0		0		0	1	1		0		0		0		0		0		0		0		0	.	0		0	1	0	0	1190.1	0.5	0.74	0	0
3	3.8		0		0		0		0		0	.	0		0		0		0	.	0		0		0		0		0		0		0		0		0	.	0		0	0	0	0	1401.59	0.33	0.34	1	0
3	7.7		0		0		0		0		0	.	0		0		0		0	.	0		0		0		0		0		0		0		0		0	.	0		0	0	0	0	.	0.27	0.14	1	0
3	15.9		0		0		0		0		0	.	0		0		0		0	.	0		0		0		0		0		0		0		0		0	.	0		0	0	0	0	799.9	0.98	0.62	1	0
3	17.7		0		0		0		0		0	.	0		0		0		0	.	0		0		0		0		0		0		0		0		0	.	0		0	0	0	0	396.79	0.94	0.68	1	0
3	2.8		0		0		0		0		0	.	0		0		0		0	.	0		0		0		0		0		0		0		0		0	.	0		0	0	0	0	549.63	0.17	0.3	1	0
1	36.3		0		0		0		0		0	.	0		0		0		0	.	0		0		0		0		0		0		0		0		0	.	0		0	0	0	0	2323.56	0.52	0.68	0	0
3	6.5		0		0		0		0		0	.	0		0		0		0	.	0		0		0		0		0		0		0		0		0	.	0		0	0	0	0	.	0.01	0.12	1	0
3	9.3		0		0		0		0		0	.	0		0		0		0	.	0		0		0		0		0		0		0		0		0	.	0		0	0	0	0	221.71	0.72	0.56	1	0
1	47.7		0		0		0		0		0	.	0		0		0		0	.	0		0		0		0		0		0		0		0		0	.	0		0	0	0	0	1045.96	0.98	1.21	0	0
3	8.7		0		0		0		0		0	.	0		0		0		0	.	0		0		0		0		0		0		0		0		0	.	0		0	0	0	0	677.98	0.8	0.55	1	0
2	48.8		0		0		0		0		0	.	0		0		0		0	.	0		0		0		0		0		0		0		0		0	.	0		0	0	0	0	775.58	0.28	0.52	0	0
3	5.9		0		0		0		0		0	.	0		0		0		0	.	0		0		0		0		0		0		0		0		0	.	0		0	0	0	0	408.65	0.25	0.25	1	0
1	40.6		0		0		0		0		0	.	0		0		0		0	.	0	1	2		0		0		0		0		0		0		0	1	1		0	3	0	0	5650.33	1.16	1.4	0	0
1	45.1		0		0		0		0		0	.	0		0		0		0	.	0		0		0		0		0		0		0		0		0	.	0		0	0	0	0	.	0.08	0.47	0	0
1	23.9		0		0		0		0		0	.	0		0		0		0	.	0		0		0		0		0		0		0		0		0	1	1		0	1	0	0	6922.54	1.08	0.96	0	0
1	45		0		0		0		0		0	.	0		0		0		0	.	0		0		0		0		0		0		0		0		0	.	0		0	0	0	0	1138.7	0.47	0.84	0	0
1	35.5		0		0		0		0		0	.	0		0		0		0	.	0		0		0		0		0		0		0		0		0	.	0		0	0	0	0	4613.35	4.87	2.13	0	0
1	41.2		0		0		0		0		0	.	0		0		0		0	.	0		0		0		0		0		0		0		0		0	.	0		0	0	0	0	.	0.05	0.4	0	0
1	39.1		0		0		0		0		0	.	0		0		0		0	.	0		0		0		0		0		0		0		0		0	1	1		0	1	0	0	9170.93	4.33	2.79	0	0
3	14.4		0		0		0		0		0	.	0		0		0		0	.	0		0		0		0		0		0		0		0		0	.	0		0	0	0	0	2778.51	0.21	0.26	1	0
1	44.4		0		0		0		0		0	.	0		0		0		0	.	0		0		0		0		0	1	3		0		0		0	.	0		0	3	0	0	2363.33	2.14	1.65	0	0
3	19.6		0		0		0		0		0	.	0		0		0		0	.	0		0		0		0		0		0		0		0		0	.	0		0	0	0	0	1850.62	1.33	0.97	0	0
1	44.2		0		0		0		0		0	.	0		0		0		0	.	0		0		0		0		0		0		0		0		0	.	0		0	0	0	0	4.02	0.06	0.5	0	0
1	39.3		0		0		0		0		0	.	0		0		0		0	.	0		0		0		0		0		0		0		0		0	.	0		0	0	0	0	13484.7	2.07	1.76	0	1
3	13.4		0		0		0		0		0	.	0		0		0		0	.	0		0		0		0		0		0		0		0		0	.	0		0	0	0	0	255.66	0.03	0.19	1	0
3	11.9		0		0		0		0		0	.	0		0		0		0	.	0		0		0		0		0		0		0		0		0	.	0		0	0	0	0	958	0.08	0.14	1	0
3	10.1		0		0		0		0		0	.	0		0		0		0	.	0		0		0		0		0		0		0		0		0	.	0		0	0	0	0	1188.33	0.19	0.3	1	0
3	11.9		0		0		0		0		0	.	0		0		0		0	.	0		0		0		0		0		0		0		0		0	.	0		0	0	0	0	108	0.08	0.14	1	0
3	8.7		0		0		0		0		0	.	0		0		0		0	.	0		0		0		0		0		0		0		0		0	.	0		0	0	0	0	1416.19	0.52	0.4	1	0
1	50.3		0		0		0		0		0	.	0		0		0		0	1	1	1	2		0		0		0		0		0		0		0	.	0		0	3	0	0	1664.1	4.54	4.07	0	0
1	51.7		0		0		0		0		0	.	0		0		0		0	.	0		0		0		0		0		0		0		0		0	1	1		0	1	0	0	2510.14	2.27	2.47	0	0
1	31.2		0		0		0		0		0	.	0		0		0		0	.	0		0		0		0		0		0		0		0		0	.	0		0	0	0	0	451.52	0.28	0.6	0	0
1	24.4		0		0		0		0		0	.	0		0		0		0	.	0		0		0		0		0		0		0		0	1	1	.	0		0	1	0	0	2550.45	0.88	1.31	0	0
1	60.3		0		0		0		0		0	.	0		0		0		0	1	1		0		0		0		0		0		0		0		0	.	0		0	1	0	0	2037.12	1.12	1.88	0	0
1	49.3		0		0	1	1		0		0	1	1	1	1		0		0	1	1	1	2		0		0		0		0		0		0		0	1	1	1	2	9	1	4	16170.7	13.83	7.07	0	9
1	52.3		0		0		0		0		0	.	0		0		0		0	.	0		0		0		0		0		0		0		0		0	1	1		0	1	0	0	881.18	0.69	1.45	0	0
1	36.5		0		0		0		0		0	.	0		0		0		0	.	0		0		0		0		0		0		0		0		0	.	0		0	0	0	0	384	0.05	0.3	0	0
1	42.8		0		0		0		0		0	.	0		0		0		0	.	0		0		0		0		0		0		0		0		0	1	1		0	1	0	0	2187.39	0.54	0.7	0	0
1	54.9		0		0		0		0		0	.	0		0		0		0	.	0		0		0		0		0		0		0		0		0	.	0		0	0	0	0	1166.83	1.15	1.41	0	0
1	30.1		0		0		0		0		0	.	0		0		0		0	.	0		0		0		0		0		0		0		0		0	1	1		0	1	1	3	1350.2	2.93	0.76	0	0
3	12.5		0		0		0		0		0	.	0		0		0		0	.	0		0		0		0		0		0		0		0		0	.	0		0	0	0	0	461.87	0.08	0.19	1	0
3	5.1		0		0		0		0		0	.	0		0		0		0	.	0		0		0		0		0		0		0		0		0	.	0		0	0	0	0	385	0.51	0.27	1	0
3	2.6		0		0		0		0		0	.	0		0		0		0	.	0		0		0		0		0		0		0		0		0	.	0		0	0	0	0	2103.36	0.27	0.26	1	0
2	51.9		0		0		0		0		0	.	0		0		0		0	.	0		0		0		0		0		0		0		0		0	1	1		0	1	0	0	2167.11	0.32	0.8	0	0
3	2.5		0		0		0		0		0	.	0		0		0		0	.	0		0		0		0		0		0		0		0		0	.	0		0	0	0	0	1746.19	1	1.03	1	0
3	2.5		0		0		0		0		0	.	0		0		0		0	.	0		0		0		0		0		0		0		0		0	.	0		0	0	0	0	508.43	0.56	0.56	1	0
3	2.5		0		0		0		0		0	1	1		0		0		0	.	0		0		0		0		0		0		0		0		0	.	0		0	1	0	0	489.96	1.08	0.73	1	0
3	2.5		0		0		0		0		0	.	0		0		0		0	.	0		0		0		0		0		0		0		0		0	.	0		0	0	0	0	792.67	0.69	0.43	1	0
3	2.5		0		0		0		0		0	.	0		0		0		0	.	0		0		0		0		0		0		0		0		0	.	0		0	0	0	0	783.99	0.44	0.39	1	0
3	2.6		0		0		0		0		0	.	0		0		0		0	.	0		0		0		0		0		0		0		0		0	.	0		0	0	0	0	33	0.22	0.31	1	0
3	2.5		0		0		0		0		0	.	0		0		0		0	.	0		0		0		0		0		0		0		0		0	.	0		0	0	0	0	1096.95	0.39	0.3	1	0
3	2.5		0		0		0		0		0	.	0		0		0		0	.	0		0		0		0		0		0		0		0		0	.	0		0	0	0	0	618.19	0.05	0.22	1	0
3	2.5		0		0		0		0		0	1	1		0		0		0	.	0		0		0		0		0		0		0		0		0	.	0		0	1	0	0	864.13	0.56	0.51	1	0
3	2.5		0		0		0		0		0	.	0		0		0		0	.	0		0		0		0		0		0		0		0		0	.	0		0	0	0	0	200	0.31	0.34	1	0
3	2.5		0		0		0		0		0	1	1		0		0		0	.	0		0		0		0		0		0		0		0		0	.	0		0	1	0	0	1538.07	0.7	0.61	1	0
3	2.5		0		0		0		0		0	.	0		0		0		0	.	0		0		0		0		0		0		0		0		0	.	0		0	0	0	0	273.16	0.6	0.39	1	0
3	2.5		0		0		0		0		0	.	0		0		0		0	.	0		0		0		0		0		0		0		0		0	.	0		0	0	0	0	85	0.1	0.2	1	0
2	41.3	1	1	1	1		0		0		0	1	1		0		0	1	1	1	1		0		0	1	2		0		0		0		0		0	1	1		0	8	0	0	6843.11	11.99	9.18	0	0
3	17.1		0		0		0		0		0	.	0		0		0		0	.	0		0		0		0		0		0		0		0		0	1	1		0	1	0	0	3022.25	1.98	1.48	1	0
1	40.4		0		0		0		0		0	.	0		0		0		0	.	0		0		0		0		0		0		0		0		0	.	0		0	0	0	0	2040.93	0.25	0.54	0	0
3	10.5		0		0		0		0		0	.	0		0		0		0	.	0		0		0		0		0		0		0		0		0	.	0		0	0	0	0	813.15	0.49	0.61	1	0
1	45		0		0		0		0		0	.	0		0		0		0	.	0		0		0		0		0		0		0		0		0	.	0		0	0	0	0	3595.14	1.94	2.16	0	0
1	53		0		0		0		0		0	.	0		0		0		0	.	0		0		0		0		0		0		0		0		0	1	1		0	1	0	0	2337.16	1.82	1.67	0	0
3	2.6		0		0		0		0		0	.	0		0		0		0	.	0		0		0		0		0		0		0		0		0	.	0		0	0	0	0	223	0.04	0.17	1	0
3	2.6		0		0		0		0		0	.	0		0		0		0	.	0		0		0		0		0		0		0		0		0	.	0		0	0	0	0	.	0.12	0.22	1	0
3	2.6		0		0		0		0		0	.	0		0		0		0	.	0		0		0		0		0		0		0		0		0	.	0		0	0	0	0	558.28	0.24	0.26	1	0
3	2.6		0		0		0		0		0	1	1		0		0		0	.	0		0		0		0		0		0		0		0		0	.	0		0	1	0	0	1161.07	0.46	0.47	1	0
3	2.6		0		0		0		0		0	1	1		0		0		0	.	0		0		0		0		0		0		0		0		0	.	0		0	1	0	0	3227.76	0.91	0.64	1	0
3	2.6		0		0		0		0		0	.	0		0		0		0	.	0		0		0		0		0		0		0		0		0	.	0		0	0	0	0	610.45	0.73	0.64	1	0
3	2.6		0		0		0		0		0	.	0		0		0		0	.	0		0		0		0		0		0		0		0		0	.	0		0	0	0	0	906.13	0.29	0.34	1	0
3	8.8		0		0		0		0		0	1	1		0		0		0	.	0		0		0		0		0		0		0		0		0	.	0		0	1	0	0	447.66	0.9	0.5	1	0
3	6.7		0		0		0		0		0	.	0		0		0		0	.	0		0		0		0		0		0		0		0		0	.	0		0	0	0	0	640.94	1.47	0.39	1	0
1	45.2		0		0		0		0		0	.	0		0		0		0	.	0		0		0		0		0		0		0		0	1	1	1	1		0	2	0	0	14140	2.3	1.93	0	1
3	14.2		0		0		0		0		0	.	0		0		0		0	.	0		0		0		0		0		0		0		0		0	.	0		0	0	0	0	.	0.03	0.19	1	0
1	43.8		0		0		0		0		0	1	1		0		0		0	.	0		0		0		0		0		0		0		0		0	.	0		0	1	1	9	3495.24	5.33	1.47	0	0
3	17		0		0		0		0		0	1	1		0		0		0	.	0		0		0		0		0		0		0		0		0	.	0		0	1	0	0	1541.2	0.53	0.82	1	0
3	9.4		0		0		0		0		0	.	0		0		0		0	.	0		0		0		0		0		0		0		0		0	.	0		0	0	0	0	624.04	0.47	0.42	1	0
1	29.6		0		0		0		0		0	.	0		0		0		0	.	0		0		0		0		0		0		0		0		0	1	1		0	1	0	0	1864.63	0.78	1.03	0	0
3	16.4		0		0		0		0		0	.	0		0		0		0	.	0		0		0		0		0		0		0		0		0	.	0		0	0	0	0	.	0.13	0.31	1	0
1	39.1		0		0		0		0		0	.	0		0		0		0	.	0		0		0		0		0		0		0		0		0	.	0		0	0	0	0	.	0.57	0.74	0	0
1	49.2	1	1		0		0		0		0	.	0		0		0		0	1	1		0		0		0		0		0		0		0		0	1	1		0	3	0	0	7771.18	3.09	3.62	0	0
1	52		0		0		0		0	1	1	.	0		0		0		0	.	0		0		0		0		0		0		0		0		0	1	1		0	2	0	0	1349.94	2.16	2.4	0	0
1	55.1		0		0		0		0		0	.	0		0		0		0	.	0		0		0		0		0		0		0		0		0	.	0		0	0	0	0	589	0.15	0.77	0	0
3	2.7		0		0		0		0		0	.	0		0		0		0	.	0		0		0		0		0		0		0		0		0	.	0		0	0	0	0	651.95	1.62	1.42	1	0
1	43.5		0		0	1	1		0		0	.	0		0		0		0	1	1		0		0		0		0		0		0		0		0	1	1		0	3	0	0	671.87	1.78	1.68	0	0
3	5.7		0		0		0		0		0	1	1		0		0		0	.	0		0		0		0		0		0		0		0		0	.	0		0	1	0	0	6679.13	0.72	0.82	1	0
1	33.4		0		0		0		0		0	1	1		0		0		0	.	0		0		0		0		0		0		0		0		0	.	0		0	1	0	0	1434.32	0.9	0.91	0	0
1	35.4		0		0		0		0		0	.	0		0		0		0	1	1		0		0		0		0		0		0		0		0	1	1	1	2	4	0	0	7730.09	0.86	1.19	0	0
3	6.9		0		0		0		0		0	.	0		0		0		0	.	0		0		0		0		0		0		0		0		0	.	0		0	0	0	0	122	0.15	0.25	1	0
3	9.3		0		0		0		0		0	.	0		0		0		0	.	0		0		0		0		0		0		0		0		0	.	0		0	0	0	0	2200.48	0.27	0.3	1	0
3	3.9		0		0		0		0		0	.	0		0		0		0	.	0		0		0		0		0		0		0		0		0	.	0		0	0	0	0	376.23	0.33	0.4	1	0
3	2.6		0		0		0		0		0	1	1		0		0		0	.	0		0		0		0		0		0		0		0		0	.	0		0	1	0	0	1724.57	0.61	0.5	1	0
1	63.2		0		0		0		0		0	.	0		0		0		0	1	1		0		0		0		0		0		0		0		0	.	0		0	1	0	0	7012.9	1.88	2.81	0	0
2	62		0		0		0		0		0	.	0		0		0		0	.	0		0	1	2		0	1	2		0		0		0		0	1	1		0	5	0	0	6698.13	4.61	5.57	0	0
2	24.9		0		0		0		0		0	.	0		0		0		0	.	0		0		0		0		0		0		0		0		0	.	0		0	0	0	0	1226.33	0.29	0.65	0	0
3	6.2		0		0		0		0		0	.	0		0		0		0	.	0		0		0		0		0		0		0		0		0	.	0		0	0	0	0	1114.15	0.36	0.31	1	0
1	41.1		0		0		0		0		0	.	0		0		0		0	.	0		0		0		0		0		0		0		0		0	.	0		0	0	1	3	7450.42	1.87	1.53	0	0
1	35.2		0		0		0		0		0	.	0		0		0		0	1	1		0		0		0		0		0		0		0		0	.	0		0	1	0	0	3121.49	1.3	1.52	0	0
3	13.5		0		0		0		0		0	.	0		0		0		0	.	0		0		0		0		0		0		0		0		0	.	0		0	0	0	0	232.45	0.27	0.4	1	0
3	11.4		0		0		0		0		0	.	0		0		0		0	.	0		0		0		0		0		0		0		0		0	.	0		0	0	0	0	287.79	0.02	0.19	1	0
3	6.3		0		0		0		0		0	1	1		0		0		0	.	0		0		0		0		0		0		0		0		0	.	0		0	1	0	0	351.77	0.45	0.41	1	0
1	50.7		0	1	1		0		0		0	1	1		0		0		0	.	0		0		0		0		0		0		0		0		0	.	0		0	2	0	0	1417.79	6.1	6.8	0	0
3	5.6		0		0		0		0		0	.	0		0		0		0	.	0		0		0		0		0		0		0		0		0	.	0		0	0	0	0	.	0.02	0.14	1	0
1	29.4		0		0		0		0		0	.	0		0		0		0	.	0		0		0		0		0		0		0		0		0	.	0		0	0	0	0	2954.07	0.03	0.22	0	0
1	53.4		0	1	1		0		0		0	.	0		0		0		0	1	1		0		0		0		0		0		0		0		0	.	0		0	2	0	0	5978.29	5.64	5.62	0	0
1	46.2		0		0		0		0		0	.	0		0		0		0	.	0		0		0		0		0		0		0		0		0	1	1		0	1	0	0	13592.3	1.51	1.86	0	2
3	18.4		0		0		0		0		0	.	0		0		0		0	.	0		0		0		0		0		0		0		0		0	.	0		0	0	0	0	807.32	0.57	0.65	0	0
2	56.7		0		0		0		0		0	.	0		0		0		0	1	1		0		0		0	1	2		0		0		0		0	1	1		0	4	0	0	2522.52	3.72	3.93	0	0
3	2.5		0		0		0		0		0	1	1		0		0		0	.	0		0		0		0		0		0		0		0		0	.	0		0	1	0	0	2019.62	0.47	0.45	1	0
2	38.5		0		0		0		0		0	.	0		0		0		0	.	0		0		0		0		0		0		0		0		0	.	0		0	0	0	0	874.02	0.85	0.6	0	0
3	9		0		0		0		0		0	.	0		0		0		0	.	0		0		0		0		0		0		0		0		0	.	0		0	0	0	0	540.66	0.02	0.16	1	0
1	30.6		0		0		0		0		0	.	0		0		0		0	.	0		0		0		0		0		0		0		0		0	1	1		0	1	0	0	988.87	1.68	1.49	0	0
2	67.8		0		0		0		0		0	.	0		0		0		0	1	1		0		0		0	1	2		0		0		0		0	1	1		0	4	0	0	4414.9	2.89	3.61	0	0
3	14.3		0		0		0		0		0	.	0		0		0		0	.	0		0		0		0		0		0		0		0		0	.	0		0	0	0	0	2393.79	2.17	0.92	1	0
3	11		0		0		0		0		0	.	0		0		0		0	.	0		0		0		0		0		0		0		0		0	.	0		0	0	0	0	584	0.43	0.21	1	0
3	12.7		0		0		0		0		0	.	0		0		0		0	.	0		0		0		0		0		0		0		0		0	.	0		0	0	0	0	1006.25	1.25	1.14	1	0
1	48.6		0		0		0		0		0	1	1		0		0		0	.	0		0		0		0		0		0		0		0		0	.	0		0	1	0	0	8745.27	1.94	2.33	0	1
1	47.5		0		0		0		0		0	.	0		0		0		0	1	1		0		0		0		0		0		0		0		0	1	1	1	2	4	0	0	19715.1	3.67	4.84	0	0
1	60.6		0		0		0		0		0	.	0		0		0		0	.	0		0		0		0		0		0		0		0		0	1	1		0	1	0	0	2214.36	2.49	1.9	0	0
1	46.2		0		0		0		0		0	.	0		0		0		0	.	0	1	2		0		0	1	2		0		0		0		0	1	1		0	5	0	0	5996.36	1.02	1.05	0	0
3	17		0		0		0		0		0	.	0		0		0		0	.	0		0		0		0		0		0		0		0		0	.	0		0	0	0	0	1215.8	0.02	0.13	1	0
1	35.4		0		0		0		0		0	.	0		0		0		0	.	0		0		0		0		0		0		0		0		0	.	0		0	0	0	0	100.88	0.26	0.45	0	0
3	2.5		0		0		0		0		0	1	1		0		0		0	.	0		0		0		0		0		0		0		0		0	.	0		0	1	0	0	5382.35	0.75	0.6	1	0
3	12.6		0		0		0		0		0	.	0		0		0		0	.	0		0		0		0		0		0		0		0		0	.	0		0	0	0	0	.	0.03	0.19	1	0
3	14.1		0		0		0		0		0	.	0		0		0		0	.	0		0		0		0		0		0		0		0		0	.	0		0	0	0	0	.	0.03	0.23	1	0
1	53.6		0		0		0		0		0	.	0		0		0		0	.	0		0		0		0		0		0		0		0		0	.	0		0	0	0	0	1583.95	0.89	1.16	0	0
1	34.3		0		0		0		0		0	.	0		0		0		0	.	0		0		0		0		0		0		0		0		0	1	1		0	1	0	0	310.48	1.1	0.95	0	0
3	9.7		0		0		0		0		0	.	0		0		0		0	.	0		0		0		0		0		0		0		0		0	.	0		0	0	0	0	403.08	0.1	0.26	1	0
3	6.8		0		0		0		0		0	.	0		0		0		0	.	0		0		0		0		0		0		0		0		0	.	0		0	0	0	0	354.27	0.02	0.14	1	0
3	13.9		0		0		0		0		0	.	0		0		0		0	.	0		0		0		0		0		0		0		0		0	.	0		0	0	0	0	537.75	0.6	0.85	1	0
1	50.4		0		0		0		0		0	.	0		0		0		0	.	0		0		0		0		0		0		0		0		0	1	1		0	1	0	0	5453.21	1.6	1.29	0	0
1	37		0		0		0		0		0	.	0		0		0		0	.	0		0		0		0	1	2		0		0		0		0	.	0		0	2	0	0	10911.4	2.96	1.31	0	3
3	8.5		0		0		0		0		0	.	0		0		0		0	.	0		0		0		0		0		0		0		0		0	.	0		0	0	0	0	.	0.02	0.14	1	0
1	32.9		0		0		0		0		0	.	0		0		0		0	.	0		0		0		0		0		0		0		0		0	.	0		0	0	0	0	957.72	0.6	0.66	0	0
1	40.6		0		0		0		0		0	1	1		0		0		0	.	0		0		0		0		0		0		0		0		0	.	0		0	1	0	0	329.74	1.21	1.15	0	0
3	20.2		0		0		0		0		0	.	0		0		0		0	.	0		0		0		0		0		0		0		0		0	.	0		0	0	0	0	.	0.02	0.11	0	0
1	55.9		0		0	1	1		0		0	.	0		0		0		0	1	1	1	2		0		0		0		0		0		0		0	1	1		0	5	0	0	6640.92	6.73	3.63	0	2
1	25		0		0		0		0		0	.	0		0		0		0	.	0		0		0		0		0		0		0		0		0	.	0		0	0	0	0	2084.24	1.38	1.19	0	0
3	3.5		0		0		0		0		0	.	0		0		0		0	.	0		0		0		0		0		0		0		0		0	.	0		0	0	0	0	498.37	0.26	0.28	1	0
1	56.1		0		0		0		0		0	.	0	1	1		0		0	.	0		0		0		0		0		0		0		0		0	.	0		0	1	0	0	2443.27	2.35	3.72	0	0
1	42		0	1	1		0		0		0	.	0		0		0		0	.	0		0		0		0		0		0		0		0		0	.	0		0	1	0	0	107.79	1.33	2.39	0	0
1	31.7		0		0		0		0		0	.	0		0		0		0	.	0		0		0		0		0		0		0		0		0	.	0		0	0	0	0	1030.25	0.03	0.22	0	0
1	53		0		0		0		0		0	.	0		0		0		0	.	0		0		0		0		0		0		0		0		0	.	0		0	0	0	0	1073.21	0.08	0.47	0	0
3	4		0		0		0		0		0	.	0		0		0		0	.	0		0		0		0		0		0		0		0		0	.	0		0	0	0	0	893.44	0.25	0.27	1	0
3	16.4		0		0		0		0		0	.	0		0		0		0	.	0		0		0		0		0		0		0		0		0	.	0		0	0	0	0	761.02	1.13	1.17	1	0
3	15.2		0		0		0		0		0	.	0		0		0		0	.	0		0		0		0		0		0		0		0		0	.	0		0	0	0	0	.	1.27	1.42	1	0
2	57.2		0		0		0		0		0	.	0		0		0		0	.	0		0		0		0		0		0		0		0		0	.	0		0	0	0	0	9716.75	0.19	0.86	0	1
1	27.8		0		0		0		0		0	.	0		0		0		0	.	0		0		0		0		0		0		0		0		0	.	0		0	0	0	0	.	0.05	0.5	0	0
1	44.1		0		0		0		0		0	.	0		0		0		0	.	0		0		0		0		0		0		0		0		0	.	0		0	0	0	0	5657.41	1.2	1.4	0	2
1	37.9		0		0		0		0		0	.	0		0		0		0	.	0		0		0		0		0		0		0		0		0	.	0		0	0	0	0	3959.93	2.07	1.39	0	1
3	14.8		0		0		0		0		0	.	0		0		0		0	.	0		0		0		0		0		0		0		0	1	1	.	0		0	1	0	0	1383.42	0.6	0.57	1	0
3	15.9		0		0		0		0		0	1	1		0		0		0	.	0		0		0		0		0		0		0		0	1	1	.	0		0	2	0	0	6839.13	0.57	0.72	1	0
1	28.2		0		0		0		0		0	.	0		0		0		0	.	0		0		0		0	1	2		0		0		0		0	.	0		0	2	0	0	435	0.24	0.42	0	0
1	49.4		0		0		0		0		0	.	0		0		0		0	.	0		0		0		0		0		0		0		0		0	.	0		0	0	0	0	1377.06	0.82	1.37	0	0
1	28.3		0		0		0		0		0	.	0		0		0		0	.	0		0		0		0		0		0		0		0		0	.	0	1	2	2	0	0	4561.97	0.68	1.24	0	0
1	27.7		0		0		0		0		0	.	0		0		0		0	.	0		0		0		0		0		0		0		0		0	.	0		0	0	0	0	731.31	1.12	0.55	0	0
1	52.3		0		0		0		0		0	1	1		0		0		0	.	0		0		0		0	1	2		0		0		0		0	1	1	1	2	6	0	0	7383.93	1.41	1.78	0	0
2	53.6	1	1		0		0		0		0	1	1		0		0		0	.	0		0		0		0	1	2		0		0		0		0	1	1		0	5	0	0	6784.41	1.94	2.5	0	0
2	43.4		0		0		0		0		0	.	0		0		0		0	.	0		0		0		0		0		0		0		0		0	.	0		0	0	0	0	2294.55	1.37	1.39	0	0
2	42.6		0		0		0		0		0	.	0		0		0		0	.	0		0		0		0		0		0		0		0		0	.	0		0	0	0	0	3848.71	0.24	0.45	0	0
3	9.7		0		0		0		0		0	1	1		0		0		0	.	0		0		0		0		0		0		0		0		0	.	0		0	1	0	0	366.69	0.25	0.32	1	0
2	37.9		0		0		0		0		0	.	0		0		0		0	.	0		0		0		0		0		0		0		0		0	.	0		0	0	0	0	3792.87	4.23	2.85	0	0
1	40.5		0		0		0		0		0	.	0		0		0		0	1	1		0		0		0		0		0		0		0		0	.	0		0	1	0	0	7924.9	1.81	1.73	0	0
3	8.1		0		0		0		0		0	1	1		0		0		0	1	1		0		0		0		0		0		0		0		0	.	0		0	2	0	0	1966.93	0.74	0.98	1	0
3	13.5		0		0		0		0		0	1	1		0		0		0	.	0		0		0		0		0		0		0		0		0	.	0		0	1	0	0	1013.32	1.18	0.72	1	0
1	58.3		0		0		0		0		0	.	0		0		0		0	1	1		0		0		0	1	2		0		0		0		0	1	1		0	4	0	0	5725.4	1.86	2.33	0	0
1	32.8		0		0		0		0		0	.	0		0		0		0	.	0		0		0		0		0		0		0		0		0	.	0		0	0	0	0	2160.7	1.88	2.25	0	0
3	6.2		0		0		0		0		0	.	0		0		0		0	.	0		0		0		0		0		0		0		0		0	.	0		0	0	0	0	1834.31	0.68	0.76	1	0
1	37.9		0		0		0		0		0	.	0		0		0		0	.	0		0		0		0		0		0		0		0		0	.	0		0	0	1	4	15.77	5.89	1.13	0	0
1	28.3		0		0		0		0		0	.	0		0		0		0	.	0		0		0		0		0		0		0		0		0	.	0		0	0	0	0	2026.56	2.86	0.72	0	0
1	37.2		0		0		0		0		0	1	1		0		0		0	.	0		0		0		0		0		0		0		0		0	1	1		0	2	0	0	19122	2.23	4.3	0	3
1	48.4		0		0		0		0		0	.	0		0		0		0	.	0		0		0		0		0		0		0		0		0	.	0		0	0	0	0	730.63	1.66	1.13	0	0
1	54.2		0		0	1	1		0		0	.	0		0		0		0	1	1		0		0		0	1	2		0		0		0		0	1	1		0	5	1	4	15186.9	16.37	4.1	0	4
1	54.3		0		0		0		0		0	.	0		0		0		0	.	0		0		0		0		0		0		0		0		0	1	1		0	1	0	0	6381.01	2.06	2.12	0	0
1	25.9		0		0		0		0		0	1	1		0		0		0	.	0		0		0		0		0		0		0		0		0	.	0		0	1	0	0	465.43	1	1.15	0	0
1	55.2	1	1		0		0		0		0	.	0		0		0		0	.	0	1	2		0		0		0		0		0		0		0	1	1		0	4	0	0	3080.47	4.02	2.14	0	0
3	20.8		0		0		0		0		0	.	0		0		0		0	.	0		0		0		0		0		0		0		0		0	.	0		0	0	0	0	590.13	0.11	0.23	0	0
3	2.5		0		0		0		0		0	.	0		0		0		0	.	0		0		0		0		0		0		0		0		0	.	0		0	0	0	0	1027.88	0.04	0.17	1	0
3	16.3		0		0		0		0		0	.	0		0		0		0	.	0		0		0		0		0		0		0		0		0	.	0		0	0	0	0	984.66	0.33	0.22	1	0
3	2.6		0		0		0		0		0	.	0		0		0		0	.	0		0		0		0		0		0		0		0		0	.	0		0	0	0	0	1158.34	0.33	0.38	1	0
1	32.9		0		0		0		0		0	.	0		0		0		0	.	0		0		0		0		0		0		0		0		0	.	0		0	0	0	0	107.84	0.21	0.65	0	0
1	37.7		0		0		0		0		0	.	0		0		0		0	.	0		0		0		0	1	2		0		0		0		0	.	0		0	2	0	0	30610.8	0.75	0.81	0	4
1	55.9		0		0		0		0		0	.	0		0		0		0	.	0	1	2		0		0		0		0		0		0		0	1	1		0	3	0	0	470.48	0.88	1.34	0	0
1	28.2		0		0		0		0		0	1	1		0		0		0	.	0		0		0		0		0		0		0		0		0	1	1		0	2	0	0	9118.62	2.89	2.67	0	0
3	6.4		0		0		0		0		0	1	1		0		0		0	.	0		0		0		0		0		0		0		0		0	.	0		0	1	0	0	2388.2	0.52	0.38	1	0
1	30.5		0		0		0		0		0	.	0		0		0		0	.	0		0		0		0		0		0		0		0		0	1	1		0	1	1	2	843.83	2.41	1	0	0
3	4		0		0		0		0		0	.	0		0		0		0	.	0		0		0		0		0		0		0		0		0	.	0		0	0	0	0	3242.3	0.31	0.35	1	0
2	62		0		0		0		0		0	.	0		0		0		0	.	0		0		0		0		0		0		0		0		0	.	0		0	0	0	0	400	0.16	0.85	0	0
3	2.5		0		0		0		0		0	.	0		0		0		0	.	0		0		0		0		0		0		0		0		0	.	0		0	0	0	0	599.73	1.64	2.89	1	0
3	3.6		0		0		0		0		0	.	0		0		0		0	.	0		0		0		0		0		0		0		0		0	.	0		0	0	0	0	3547.19	0.21	0.28	1	0
2	43.4		0		0		0		0		0	.	0		0		0		0	.	0		0		0		0		0		0		0		0		0	1	1		0	1	0	0	7097.07	3.49	2.35	0	2
2	59		0		0		0		0		0	.	0		0		0		0	.	0		0		0		0		0		0		0		0		0	1	1		0	1	0	0	3604.01	0.69	1.29	0	0
1	35		0		0		0		0		0	.	0		0		0		0	.	0		0		0		0		0		0		0		0		0	.	0		0	0	0	0	467.96	1.14	0.93	0	0
1	37.1		0		0		0		0		0	1	1		0		0		0	.	0		0		0		0		0		0		0		0		0	1	1		0	2	0	0	4588.21	1.98	2.18	0	0
1	59.9		0		0		0		0		0	.	0		0		0		0	.	0	1	2		0		0		0		0		0		0		0	.	0		0	2	0	0	2719.11	2.65	2.38	0	0
1	38.1		0		0		0		0		0	.	0		0		0		0	.	0		0		0		0		0		0		0		0		0	.	0		0	0	0	0	384.16	0.33	0.55	0	0
1	30.9		0		0		0		0		0	.	0		0		0		0	.	0		0		0		0		0		0		0		0		0	.	0		0	0	1	4	15561.5	4.78	5.98	0	3
3	8.5		0		0		0		0		0	.	0		0		0		0	.	0		0		0		0		0		0		0		0		0	.	0		0	0	0	0	1815.23	0.08	0.14	1	0
1	31.5		0		0		0		0		0	.	0		0		0		0	.	0		0		0		0		0		0		0		0	1	1	1	1		0	2	0	0	2176.07	1.57	1.52	0	0
1	44.7		0		0		0		0		0	.	0		0		0		0	.	0		0		0		0		0		0		0		0		0	.	0		0	0	0	0	1920.7	1.04	0.9	0	0
3	9.9		0		0		0		0		0	.	0		0		0		0	.	0		0		0		0		0		0		0		0		0	.	0		0	0	0	0	1881.11	0.42	0.43	1	0
1	48.2		0		0		0		0		0	.	0		0		0		0	.	0		0		0		0		0		0		0		0		0	.	0		0	0	0	0	2017.56	3.07	2.51	0	0
1	36		0		0		0		0		0	.	0		0		0		0	1	1	1	2		0		0		0		0		0		0		0	.	0		0	3	0	0	3946.8	2.8	2.38	0	0
1	41.8		0		0		0		0		0	.	0		0		0		0	.	0		0		0		0		0		0		0		0		0	.	0		0	0	0	0	1618.37	0.36	0.54	0	0
3	2.5		0		0		0		0		0	1	1		0		0		0	.	0		0		0		0		0		0		0		0		0	.	0		0	1	0	0	1414.27	0.73	0.53	1	0
3	2.5		0		0		0		0		0	.	0		0		0		0	.	0		0		0		0		0		0		0		0		0	.	0		0	0	0	0	1287.01	0.7	0.42	1	0
2	52.6		0		0		0		0		0	.	0		0		0		0	.	0		0		0		0		0		0		0		0		0	.	0		0	0	0	0	1668.03	2.83	2.13	0	0
2	60.8		0		0		0		0		0	.	0		0		0		0	.	0		0		0		0		0		0		0		0		0	.	0		0	0	0	0	.	0.16	0.85	0	0
3	9.4		0		0		0		0		0	1	1		0		0		0	.	0		0		0		0		0		0		0		0		0	.	0		0	1	0	0	242.71	0.05	0.19	1	0
1	31.1		0		0		0		0		0	.	0		0		0		0	.	0		0		0		0		0		0		0		0		0	.	0		0	0	0	0	315.54	0.94	1.25	0	0
1	29.4		0		0		0		0		0	.	0		0		0		0	.	0		0		0		0		0		0		0		0		0	.	0		0	0	1	3	469.35	4.36	0.95	0	0
1	41.3		0		0		0		0		0	.	0		0		0		0	.	0		0		0		0		0		0		0		0		0	.	0		0	0	0	0	909.47	0.61	0.93	0	0
1	62.7		0		0		0		0		0	1	1		0	1	1		0	.	0		0		0		0	1	2		0		0		0		0	1	1		0	5	0	0	11096.7	7.54	5.31	0	0
2	70.8		0		0		0		0		0	.	0		0		0		0	1	1		0		0		0		0		0		0		0		0	1	1		0	2	0	0	15417.6	8.09	6.72	0	0
1	34.2		0		0		0		0		0	.	0		0		0		0	.	0		0		0		0		0		0		0		0		0	.	0		0	0	0	0	96	1.09	0.94	0	0
3	15.7		0		0		0		0		0	.	0		0		0		0	.	0		0		0		0		0		0		0		0		0	.	0		0	0	0	0	100.72	0.03	0.23	1	0
1	47.1		0		0		0		0		0	.	0		0		0		0	.	0		0		0		0		0		0		0		0		0	.	0		0	0	0	0	467.58	0.88	1.01	0	0
1	28.8		0		0		0		0		0	1	1		0		0		0	1	1		0		0		0		0		0		0		0	1	1	.	0		0	3	0	0	2948.87	2.82	2.83	0	0
3	4.3		0		0		0		0		0	.	0		0		0		0	.	0		0		0		0		0		0		0		0		0	.	0		0	0	0	0	1008.45	0.09	0.17	1	0
2	34.4		0		0		0		0		0	.	0		0		0		0	.	0		0		0		0		0		0		0		0		0	.	0		0	0	0	0	213.61	0.05	0.3	0	0
1	25.6		0		0		0		0		0	.	0		0		0		0	.	0		0		0		0		0		0		0		0		0	.	0		0	0	0	0	2538.34	0.47	0.88	0	0
1	25.8		0		0		0		0		0	.	0		0		0		0	.	0		0		0		0		0		0		0		0		0	.	0		0	0	0	0	.	0.03	0.22	0	0
1	41.1		0		0		0		0		0	1	1		0		0		0	.	0		0		0		0		0		0		0		0		0	.	0		0	1	0	0	3585.16	1.01	1.39	0	0
2	24.4		0		0		0		0		0	.	0		0		0		0	.	0		0		0		0		0		0		0		0		0	1	1		0	1	1	2	59	3.36	1.05	0	0
3	9.7		0		0		0		0		0	.	0		0		0		0	.	0		0		0		0		0		0		0		0		0	.	0		0	0	0	0	.	0.02	0.14	1	0
3	9.5		0		0		0		0		0	.	0		0		0		0	.	0		0		0		0		0		0		0		0		0	.	0		0	0	0	0	565.16	0.11	0.16	1	0
3	18.7		0		0		0		0		0	.	0		0		0		0	.	0		0		0		0		0		0		0		0		0	.	0		0	0	0	0	1065.76	0.08	0.36	0	0
3	15		0		0		0		0		0	.	0		0		0		0	.	0		0		0		0		0		0		0		0		0	.	0		0	0	0	0	2688.32	0.03	0.19	1	0
3	7		0		0		0		0		0	.	0		0		0		0	.	0		0		0		0		0		0		0		0		0	.	0		0	0	0	0	168.84	0.17	0.22	1	0
1	56.3		0		0		0		0		0	.	0		0		0		0	.	0		0		0		0		0		0		0		0		0	.	0		0	0	0	0	3205.3	0.71	0.84	0	0
1	44.3		0		0		0		0		0	.	0		0		0		0	1	1		0		0		0		0		0		0		0		0	1	1		0	2	0	0	4203.92	1.54	2.11	0	0
1	49.2		0		0		0		0		0	.	0		0		0		0	.	0		0		0		0		0		0		0		0		0	.	0		0	0	0	0	.	0.06	0.5	0	0
1	32.7		0		0		0		0		0	.	0		0		0		0	.	0		0		0		0		0		0		0		0		0	.	0		0	0	0	0	453.59	0.35	0.67	0	0
3	4.3		0		0		0		0		0	.	0		0		0		0	.	0		0		0		0		0		0		0		0		0	.	0		0	0	0	0	.	0.04	0.17	1	0
1	54.9		0		0		0		0		0	.	0		0		0		0	1	1		0		0		0		0		0		0		0		0	.	0		0	1	0	0	7257.26	2.84	1.87	0	0
1	34.3		0		0		0	1	1		0	.	0		0		0		0	1	1		0		0		0		0		0		0		0		0	.	0		0	2	0	0	1109.26	1.81	1.77	0	0
1	48.2		0		0		0		0		0	.	0		0		0		0	.	0		0		0		0		0		0		0		0		0	.	0		0	0	0	0	1295.33	0.18	0.72	0	0
1	46.2		0		0		0		0		0	.	0		0		0		0	.	0		0		0		0		0		0		0		0		0	1	1		0	1	0	0	2758.52	4.83	2.86	0	0
1	23.4		0		0		0		0		0	1	1		0		0		0	.	0		0		0		0		0		0		0		0		0	.	0		0	1	0	0	3553.94	1.8	1.08	0	0
1	57.5		0		0		0		0		0	.	0		0		0		0	1	1		0		0		0		0		0		0		0		0	.	0		0	1	0	0	3270.87	1.82	2.66	0	0
2	55		0		0		0		0		0	.	0		0		0		0	.	0		0		0		0		0		0		0		0	1	1	.	0		0	1	0	0	6242.58	3.26	3.85	0	0
1	30.3		0		0		0		0		0	.	0		0		0		0	.	0		0		0		0		0		0		0		0		0	.	0		0	0	0	0	225.89	0.03	0.22	0	0
1	62.8		0		0		0		0		0	.	0		0		0		0	.	0		0		0		0		0		0		0		0		0	.	0		0	0	0	0	531.76	0.16	0.85	0	0
3	15.5		0		0		0		0		0	.	0		0		0		0	.	0		0		0		0		0		0		0		0		0	.	0		0	0	0	0	.	0.03	0.23	1	0
3	2.5		0		0		0		0		0	.	0		0		0		0	.	0		0		0		0		0		0		0		0		0	.	0		0	0	0	0	.	0.04	0.15	1	0
3	14.5		0		0		0		0		0	.	0		0		0		0	.	0		0		0		0		0		0		0		0		0	.	0		0	0	0	0	1694.78	0.03	0.19	1	0
1	45		0		0		0		0		0	.	0		0		0		0	.	0		0		0		0		0		0		0		0		0	.	0		0	0	0	0	1153.12	0.22	0.6	0	0
1	27.8		0		0		0		0		0	.	0		0		0		0	.	0		0		0		0		0		0		0		0		0	.	0		0	0	0	0	2174	0.57	0.6	0	0
3	4.4		0		0		0		0		0	.	0		0		0		0	.	0		0		0		0		0		0		0		0		0	.	0		0	0	0	0	3194.25	0.51	0.39	1	0
1	48.2		0		0		0		0		0	.	0		0		0		0	.	0		0		0		0		0		0		0	1	6		0	.	0		0	6	0	0	1593.06	4.35	4.79	0	0
1	31.7		0		0		0		0		0	.	0		0		0		0	.	0		0		0		0		0		0		0		0		0	.	0		0	0	0	0	1602.39	0.95	1.08	0	0
1	35.1		0		0		0		0		0	.	0		0		0		0	.	0		0		0		0		0		0		0		0		0	.	0		0	0	1	3	1041.11	2.55	0.49	0	0
1	47.5		0		0		0		0		0	.	0		0		0		0	.	0		0		0		0		0		0		0		0		0	.	0		0	0	0	0	189	0.92	1.08	0	0
1	41.2		0		0		0		0		0	.	0		0		0		0	.	0		0		0		0		0		0		0		0		0	.	0		0	0	0	0	6310.12	2.73	2.03	0	0
1	32.5		0		0		0		0		0	.	0		0		0		0	.	0		0		0		0		0		0		0		0		0	.	0		0	0	0	0	522	0.05	0.5	0	0
1	23.4		0		0		0		0		0	.	0		0		0		0	.	0		0		0		0		0		0		0		0		0	.	0		0	0	0	0	3902.17	0.79	0.77	0	0
1	22.3		0		0		0		0		0	.	0		0		0		0	.	0		0		0		0		0		0		0		0		0	.	0		0	0	0	0	513.8	0.11	0.27	0	0
1	24.1		0		0		0		0		0	.	0		0		0		0	.	0		0		0		0		0		0		0		0		0	.	0		0	0	0	0	1029.57	0.51	2.74	0	0
1	28.2		0		0		0		0		0	.	0		0		0		0	.	0		0		0		0		0		0		0		0		0	.	0		0	0	0	0	1768.33	0.03	0.29	0	0
1	31.1		0		0		0		0		0	.	0		0		0		0	.	0		0		0		0		0		0		0		0		0	.	0		0	0	0	0	330.84	2	0.42	0	0
1	30.2		0		0		0		0		0	.	0		0		0		0	.	0		0		0		0		0		0		0		0		0	.	0		0	0	0	0	206.61	0.05	0.5	0	0
1	45.2		0		0		0		0		0	.	0		0		0		0	.	0		0		0		0		0		0		0		0		0	.	0		0	0	0	0	13385.3	4.23	3.17	0	0
1	22.3		0		0		0		0		0	.	0		0		0		0	.	0		0		0		0		0		0		0		0		0	.	0		0	0	1	1	1279.96	1.56	0.49	0	0
2	35.8		0		0		0		0		0	1	1		0		0		0	.	0		0		0		0		0		0		0		0		0	.	0		0	1	0	0	638.73	1.89	2.45	0	0
1	51.4		0		0		0		0		0	.	0		0		0		0	.	0		0		0		0		0		0		0		0		0	.	0		0	0	0	0	781.51	0.9	1.25	0	0
3	15.2		0		0		0		0		0	.	0		0		0		0	.	0		0		0		0		0		0		0		0		0	.	0		0	0	0	0	512.25	0.53	0.87	1	0
1	43.8		0		0		0		0		0	.	0		0		0		0	.	0		0		0		0		0		0		0		0		0	1	1		0	1	0	0	1055.33	4.87	2.6	0	0
1	26.1		0		0		0		0		0	.	0		0		0		0	.	0		0		0		0		0		0		0		0		0	.	0		0	0	0	0	.	0.03	0.26	0	0
1	35.8		0		0		0		0		0	.	0		0		0		0	.	0		0		0		0	1	2		0		0		0		0	.	0	1	2	4	0	0	2173.56	6.25	4.49	0	0
3	12.8		0		0		0		0		0	1	1		0		0		0	.	0		0		0		0		0		0		0		0		0	.	0		0	1	0	0	54	0.65	0.47	1	0
2	61.8		0		0		0	1	1		0	.	0		0		0		0	1	1	1	2	1	2		0		0		0		0		0		0	1	1		0	7	1	4	13458.8	7.07	4.77	0	2
1	25.5		0		0		0		0		0	.	0		0		0		0	1	1		0		0		0		0		0		0		0		0	.	0		0	1	0	0	1431.54	2.11	1.44	0	0
1	43.6		0		0		0		0		0	.	0	1	1		0		0	.	0		0		0		0	1	2		0		0		0		0	.	0		0	3	0	0	1726.03	1.44	1.62	0	0
3	10.5		0		0		0		0		0	.	0		0		0		0	.	0		0		0		0		0		0		0		0		0	.	0		0	0	0	0	458.55	0.65	0.65	1	0
3	5		0		0		0		0		0	.	0		0		0		0	.	0		0		0		0		0		0		0		0		0	.	0		0	0	0	0	653.47	0.08	0.12	1	0
1	25.9		0		0		0		0		0	.	0		0		0		0	.	0		0		0		0		0		0		0		0		0	.	0		0	0	0	0	591.02	0.03	0.22	0	0
1	38		0		0		0		0		0	.	0		0		0		0	.	0		0		0		0		0		0		0		0		0	.	0		0	0	0	0	42.65	0.27	0.62	0	0
1	38.3		0		0		0		0		0	.	0		0		0		0	.	0		0		0		0		0		0		0		0		0	.	0		0	0	0	0	4997.9	2.65	5.36	0	0
1	42.2		0		0		0		0		0	.	0		0		0		0	.	0		0		0		0		0		0		0		0		0	.	0		0	0	0	0	2472.69	0.67	0.96	0	0
1	35		0		0		0		0		0	.	0		0		0		0	.	0		0		0		0		0		0		0		0		0	.	0		0	0	0	0	739.74	1.35	1.57	0	0
2	31.1		0		0		0		0		0	.	0		0		0		0	.	0		0		0		0		0		0		0		0		0	.	0		0	0	1	2	1490.25	3.92	1.76	0	0
1	59.3		0		0		0		0		0	.	0		0		0		0	.	0		0		0		0		0		0		0		0		0	.	0		0	0	0	0	.	0.16	0.85	0	0
1	45.2		0		0		0		0		0	.	0		0		0		0	.	0		0		0		0		0		0		0		0		0	.	0		0	0	0	0	41.41	0.06	0.5	0	0
1	58.6		0		0		0		0		0	1	1		0		0		0	.	0		0		0		0		0		0		0		0		0	.	0		0	1	0	0	1449.26	0.29	1.1	0	0
3	16.4		0		0		0		0		0	.	0		0		0		0	.	0		0		0		0		0		0		0		0		0	.	0		0	0	0	0	219.33	0.88	0.73	1	0
1	50.9		0		0		0		0		0	.	0		0		0		0	.	0		0		0		0		0		0		0		0		0	1	1		0	1	0	0	517.66	0.97	1.04	0	0
3	2.6		0		0		0		0		0	.	0		0		0		0	.	0		0		0		0		0		0		0		0		0	.	0		0	0	0	0	180.68	0.1	0.2	1	0
3	14.2		0		0		0		0		0	.	0		0		0		0	.	0		0		0		0		0		0		0		0		0	.	0		0	0	0	0	356.61	0.06	0.23	1	0
3	2.8		0		0		0		0		0	1	1		0		0		0	.	0		0		0		0		0		0		0		0		0	.	0		0	1	0	0	766.31	0.43	0.4	1	0
3	7.7		0		0		0		0		0	.	0		0		0		0	.	0		0		0		0		0		0		0		0		0	.	0		0	0	0	0	10.98	0.08	0.12	1	0
3	3.7		0		0		0		0		0	.	0		0		0		0	.	0		0		0		0		0		0		0		0		0	.	0		0	0	0	0	.	0.09	0.17	1	0
3	10.4		0		0		0		0		0	.	0		0		0		0	.	0		0		0		0		0		0		0		0		0	.	0		0	0	0	0	1113.26	0.69	0.51	1	0
3	4.9		0		0		0		0		0	1	1		0		0		0	.	0		0		0		0		0		0		0		0		0	.	0		0	1	0	0	373.9	0.68	0.52	1	0
3	2.5		0		0		0		0		0	.	0		0		0		0	.	0		0		0		0		0		0		0		0		0	.	0		0	0	0	0	518.47	0.39	0.4	1	0
3	14.9		0		0		0		0		0	.	0		0		0		0	.	0		0		0		0		0		0		0		0		0	.	0		0	0	0	0	177.38	0.03	0.23	1	0
1	33.1		0		0		0		0		0	.	0		0		0		0	.	0		0		0		0		0		0		0		0		0	.	0		0	0	0	0	783.4	1.06	0.84	0	0
1	39		0		0		0		0		0	.	0		0		0		0	.	0		0		0		0		0		0		0		0		0	.	0		0	0	0	0	278.99	1.46	1.04	0	0
1	51.4		0		0		0		0		0	.	0		0		0		0	1	1		0		0		0		0		0		0		0		0	.	0		0	1	0	0	2196.88	0.84	1.19	0	0
2	53.6		0		0		0		0		0	.	0		0		0		0	1	1		0		0		0		0		0		0		0		0	.	0		0	1	0	0	811.5	1.15	1.54	0	0
3	16.5		0		0		0		0		0	.	0		0		0		0	.	0		0		0		0		0		0		0		0		0	.	0		0	0	0	0	198	0.19	0.28	1	0
3	9.8		0		0		0		0		0	.	0		0		0		0	.	0		0		0		0		0		0		0		0		0	.	0		0	0	0	0	273.92	0.02	0.14	1	0
3	6.5		0		0		0		0		0	.	0		0		0		0	.	0		0		0		0		0		0		0		0		0	.	0		0	0	0	0	.	0.19	0.17	1	0
1	44.9		0		0		0		0		0	.	0		0		0		0	1	1		0		0		0		0		0		0		0		0	1	1		0	2	0	0	4286.82	4.06	2.84	0	0
1	37.1		0		0		0		0		0	.	0		0		0		0	.	0		0		0		0		0	1	3		0		0		0	.	0		0	3	0	0	336.51	1.39	1.18	0	0
1	46.9		0		0		0		0		0	.	0		0		0		0	.	0		0		0		0		0		0		0		0		0	.	0		0	0	0	0	1963.86	0.64	0.64	0	0
1	29.9		0		0		0		0		0	.	0		0		0		0	.	0		0		0		0		0		0		0		0		0	1	1		0	1	0	0	363.19	0.45	0.69	0	0
1	42		0		0		0		0		0	1	1		0		0		0	.	0		0		0		0	1	2		0		0		0		0	.	0		0	3	0	0	4184.33	5.82	5.1	0	0
2	51.6		0		0		0		0		0	.	0		0		0		0	.	0		0		0		0		0	1	3		0		0	1	1	.	0		0	4	2	5	14763.4	15.47	6.93	0	0
1	22.4		0		0		0		0		0	1	1		0		0		0	.	0		0		0		0	1	2		0		0		0		0	.	0		0	3	0	0	600.32	2.25	2.87	0	0
1	40.1		0		0		0		0		0	.	0		0		0		0	.	0		0		0		0		0		0		0		0		0	1	1		0	1	0	0	5231.37	1.41	1.3	0	0
1	26.6		0		0		0		0		0	.	0		0		0		0	.	0		0		0		0		0		0		0		0		0	.	0		0	0	0	0	.	0.03	0.22	0	0
1	35.4		0		0		0		0		0	.	0		0		0		0	.	0		0		0		0		0		0		0		0		0	.	0		0	0	0	0	521.22	0.36	0.89	0	0
1	23.6		0		0		0		0		0	.	0		0		0		0	.	0		0		0		0		0		0		0		0		0	.	0	1	2	2	0	0	2370.49	1.86	0.95	0	0
1	42		0		0		0		0		0	.	0		0		0		0	.	0		0		0		0		0		0		0		0		0	.	0		0	0	0	0	645.59	0.33	0.65	0	0
1	48.5		0		0		0		0		0	.	0		0		0		0	1	1		0		0		0		0		0		0		0		0	1	1		0	2	0	0	11591.7	2.89	3.5	0	5
1	40		0		0		0		0		0	.	0		0		0		0	.	0		0		0		0		0		0		0		0		0	.	0		0	0	0	0	6317.58	5.3	3.56	0	0
1	35.6		0		0		0		0		0	.	0		0		0		0	.	0		0		0		0		0		0		0		0		0	.	0		0	0	0	0	8139.26	0.41	0.75	0	0
3	8.3		0		0		0		0		0	1	1		0		0		0	.	0		0		0		0		0		0		0		0	1	1	.	0		0	2	0	0	384	1.38	1.27	1	0
3	13.7		0		0		0		0		0	.	0		0		0		0	.	0		0		0		0		0		0		0		0	1	1	.	0		0	1	0	0	75	0.84	0.85	1	0
1	46.3		0		0		0		0		0	.	0		0		0		0	.	0		0		0		0		0		0		0		0		0	.	0		0	0	0	0	449.4	0.64	0.84	0	0
1	39.6		0		0		0		0		0	.	0		0		0		0	.	0		0		0		0		0		0		0		0		0	.	0		0	0	0	0	981.39	0.39	0.56	0	0
1	27.5		0		0		0		0		0	.	0		0		0		0	.	0		0		0		0		0		0		0		0		0	.	0		0	0	0	0	966	0.35	0.73	0	0
1	54		0		0		0		0		0	.	0		0		0		0	.	0		0		0		0		0		0		0		0		0	1	1		0	1	0	0	2920.73	0.8	1.24	0	0
1	60.7		0		0		0		0		0	1	1		0		0		0	.	0		0		0		0		0		0		0		0		0	.	0		0	1	0	0	741.48	0.77	1.59	0	0
2	69.7		0		0		0		0		0	.	0		0		0		0	1	1		0		0		0		0		0		0		0		0	1	1		0	2	1	1	2446.27	1.27	4.39	0	0
1	43.8		0		0		0		0		0	1	1		0		0		0	.	0		0		0		0		0		0		0		0		0	1	1		0	2	0	0	791.45	3.31	2.75	0	0
1	43.6		0		0		0		0		0	.	0		0		0		0	.	0		0		0		0		0		0		0		0		0	.	0		0	0	0	0	469.26	0.25	0.49	0	0
3	5.8		0		0		0		0		0	.	0		0		0		0	.	0		0		0		0		0		0		0		0		0	.	0		0	0	0	0	425.53	0.24	0.25	1	0
3	8		0		0		0		0		0	.	0		0		0		0	.	0		0		0		0		0		0		0		0		0	.	0		0	0	0	0	187.84	0.13	0.26	1	0
1	47.8		0		0		0		0		0	.	0		0		0		0	.	0		0		0		0		0		0		0		0		0	.	0		0	0	0	0	12067.2	0.76	1.25	0	1
1	44.2		0		0		0		0		0	.	0		0		0		0	.	0		0		0		0		0		0		0		0		0	.	0		0	0	0	0	516.93	2.97	2.54	0	0
2	56.6		0		0		0		0		0	.	0		0		0		0	.	0		0		0		0		0		0		0		0		0	.	0		0	0	0	0	663.42	3.61	3.58	0	0
1	32.2		0		0		0		0		0	.	0		0		0		0	.	0		0		0		0		0		0		0		0		0	.	0		0	0	0	0	2404.44	0.6	0.82	0	0
1	48.4		0		0		0		0		0	.	0		0		0		0	.	0		0		0		0		0		0		0		0		0	.	0		0	0	0	0	3080.01	0.1	0.65	0	0
1	37.6		0		0		0		0		0	.	0		0		0		0	.	0		0		0		0		0		0		0		0		0	.	0		0	0	0	0	3565.92	0.99	1.16	0	0
1	41.3		0		0		0		0		0	.	0		0		0		0	.	0		0		0		0		0		0		0		0		0	.	0		0	0	0	0	755.1	0.4	0.68	0	0
1	44.4		0		0		0		0		0	.	0		0		0		0	.	0		0		0		0		0		0		0		0		0	1	1		0	1	0	0	1999.18	1.15	1.01	0	0
1	58		0		0		0		0		0	.	0		0		0		0	.	0		0		0		0		0		0		0		0		0	1	1		0	1	0	0	1870.06	0.54	1.53	0	0
3	7.5		0		0		0		0		0	1	1		0		0		0	.	0		0		0		0		0		0		0		0		0	.	0		0	1	0	0	3433.76	0.39	0.42	1	0
3	2.5		0		0		0		0		0	.	0		0		0		0	.	0		0		0		0		0		0		0		0		0	.	0		0	0	0	0	2954.75	0.41	0.36	1	0
2	57.9		0		0		0		0		0	1	1		0		0		0	1	1		0		0		0		0		0		0		0		0	1	1		0	3	0	0	1970.98	2.29	3.23	0	0
3	3.3		0		0		0		0		0	.	0		0		0		0	.	0		0		0		0		0		0		0		0		0	.	0		0	0	0	0	764.67	0.09	0.15	1	0
2	33.2		0		0		0		0		0	.	0		0		0		0	.	0		0		0		0	1	2		0		0		0		0	.	0		0	2	1	3	.	4.12	0.6	0	0
3	2.5		0		0		0		0		0	1	1		0		0		0	.	0		0		0		0		0		0		0		0		0	.	0		0	1	0	0	3502.36	1.22	0.8	1	0
2	35		0		0		0		0		0	.	0		0		0		0	.	0		0		0		0		0		0		0		0		0	.	0		0	0	0	0	15.48	0.08	0.36	0	0
2	39.9		0		0		0		0		0	.	0		0		0		0	.	0		0		0		0		0		0		0		0		0	.	0		0	0	0	0	11036	0.44	0.71	0	2
3	2.5		0		0		0		0		0	.	0	1	1		0		0	.	0		0		0		0		0		0		0		0		0	.	0		0	1	0	0	914.32	0.39	0.35	1	0
2	53		0		0		0		0		0	.	0		0		0		0	.	0		0		0		0		0		0		0		0		0	.	0		0	0	0	0	6858.22	1.04	1.44	0	0
3	11.6		0		0		0		0		0	.	0		0		0		0	.	0		0		0		0		0		0		0		0		0	.	0	1	2	2	0	0	831.04	0.41	0.32	1	0
3	7.2		0		0		0		0		0	.	0		0		0		0	.	0		0		0		0		0		0		0		0		0	.	0		0	0	0	0	232.36	0.06	0.18	1	0
3	15.2		0		0		0		0		0	.	0		0		0		0	.	0		0		0		0		0		0		0		0		0	.	0		0	0	0	0	1066.24	0.3	0.4	1	0
3	2.8		0		0		0		0		0	.	0		0		0		0	.	0		0		0		0		0		0		0		0		0	.	0		0	0	0	0	1662.88	0.47	0.38	1	0
3	7.2		0		0		0		0		0	1	1		0		0		0	.	0		0		0		0		0		0		0		0		0	.	0		0	1	0	0	2208.82	0.13	0.21	1	0
2	27.6		0		0		0		0		0	.	0	1	1		0		0	.	0		0		0		0		0		0		0		0		0	1	1		0	2	0	0	12384.7	1.34	1.26	0	2
2	26.6		0		0		0		0		0	.	0		0		0		0	.	0		0		0		0		0		0		0		0		0	1	1		0	1	0	0	91	1.61	1.01	0	0
3	2.5		0		0		0		0		0	.	0		0		0		0	.	0		0		0		0		0		0		0		0		0	.	0		0	0	0	0	.	0.24	0.3	1	0
2	56.7		0		0		0		0		0	.	0		0		0		0	.	0		0		0		0		0		0		0		0		0	.	0		0	0	0	0	27.3	0.12	0.73	0	0
3	17		0		0		0		0		0	.	0		0		0		0	.	0		0		0		0		0		0		0		0		0	.	0		0	0	0	0	.	0.04	0.31	1	0
1	45.5		0		0		0		0		0	.	0		0		0		0	.	0		0		0		0		0		0		0		0		0	1	1		0	1	0	0	2407.87	1.11	1.07	0	0
1	22.6		0		0		0		0		0	.	0		0		0		0	.	0		0		0		0		0		0		0		0		0	.	0		0	0	0	0	2172.54	1.39	1.07	0	0
3	11.1		0		0		0		0		0	.	0		0		0		0	.	0		0		0		0		0		0		0		0		0	.	0		0	0	0	0	1713.79	0.19	0.3	1	0
1	41.9		0		0		0		0		0	.	0		0		0		0	.	0		0		0		0		0		0		0		0		0	1	1	1	2	3	0	0	8155.7	0.51	0.71	0	0
1	53.3		0		0		0		0		0	.	0		0		0		0	.	0		0		0		0		0		0		0		0		0	.	0		0	0	0	0	1389.1	0.44	0.5	0	0
3	16.9		0		0		0		0		0	.	0		0		0		0	1	1		0		0		0		0		0		0		0		0	.	0	1	2	3	0	0	2108.65	0.91	1.04	1	0
3	10.3		0		0		0		0		0	.	0		0		0		0	.	0		0		0		0		0		0		0		0		0	.	0		0	0	0	0	1105.68	0.11	0.2	1	0
1	39.8		0		0	1	1		0		0	.	0		0		0		0	1	1	1	2		0		0		0		0		0		0		0	1	1	1	2	7	1	4	12033.3	3.27	3.18	0	0
3	12.5		0		0		0		0		0	.	0		0		0		0	.	0		0		0		0		0		0		0		0		0	.	0		0	0	0	0	1034.9	0.67	0.92	1	0
3	16.6		0		0		0		0		0	1	1		0		0		0	.	0		0		0		0		0		0		0		0		0	.	0		0	1	0	0	2462.29	0.53	0.63	1	0
3	8.3		0		0		0		0		0	.	0		0		0		0	.	0		0		0		0		0		0		0		0		0	.	0		0	0	0	0	1446.75	0.65	0.32	1	0
2	47.8		0		0		0		0		0	.	0		0		0		0	.	0		0		0		0		0		0		0		0		0	.	0		0	0	0	0	.	0.08	0.47	0	0
1	26		0		0		0		0		0	.	0		0		0		0	.	0		0		0		0		0		0		0		0		0	.	0		0	0	0	0	.	0.03	0.22	0	0
1	50.2	1	1	1	1		0		0		0	.	0		0		0		0	.	0		0		0		0		0		0		0		0		0	.	0		0	2	1	3	56993.9	9.8	5.13	0	7
1	36.3		0		0		0		0		0	.	0		0		0		0	.	0		0		0		0		0		0		0		0		0	.	0		0	0	0	0	1945.39	0.66	0.72	0	0
1	38.1		0		0		0		0		0	.	0		0		0		0	.	0		0		0		0		0		0		0		0		0	.	0		0	0	0	0	126.12	0.05	0.4	0	0
1	34.3		0		0		0		0		0	.	0		0		0		0	.	0		0		0		0		0		0		0		0		0	.	0		0	0	0	0	294.56	0.58	0.81	0	0
2	37.3		0		0		0		0		0	.	0		0		0		0	.	0		0		0		0		0		0		0		0		0	.	0		0	0	0	0	1090.53	0.16	0.3	0	0
3	4.3		0		0		0		0		0	.	0		0		0		0	.	0		0		0		0		0		0		0		0		0	.	0		0	0	0	0	225.82	0.1	0.2	1	0
3	7.8		0		0		0		0		0	.	0		0		0		0	.	0		0		0		0		0		0		0		0		0	.	0		0	0	0	0	221.71	0.13	0.23	1	0
1	59.3	1	1		0		0		0		0	1	1		0		0		0	.	0		0		0		0		0		0		0		0		0	1	1		0	3	1	1	17050.8	7.99	6.36	0	0
1	56.6		0		0		0		0		0	1	1		0		0		0	1	1		0		0		0		0		0		0		0		0	1	1		0	3	0	0	7308.45	1.12	2.17	0	0
1	27.1		0		0		0		0		0	.	0		0		0		0	.	0		0		0		0		0		0		0		0		0	.	0		0	0	0	0	57	0.2	0.5	0	0
1	24.6		0		0		0		0		0	.	0		0		0		0	.	0		0		0		0		0		0		0		0		0	.	0		0	0	0	0	1714.94	0.22	0.69	0	0
1	59.2		0		0		0		0		0	.	0		0		0		0	.	0		0		0		0		0		0		0		0		0	.	0		0	0	0	0	.	0.25	0.87	0	0
1	49.2		0		0		0		0		0	1	1		0		0		0	.	0		0		0		0		0		0		0		0		0	.	0		0	1	0	0	1160.27	0.78	1.4	0	0
1	42.2		0		0		0		0		0	.	0		0		0		0	.	0		0		0		0		0		0		0		0	1	1	.	0		0	1	0	0	780.81	1.32	1.45	0	0
1	59		0		0		0		0		0	1	1		0		0		0	1	1		0		0		0		0		0		0		0		0	1	1		0	3	0	0	13728.4	3.23	3.71	0	0
1	31.6		0		0		0		0		0	.	0		0		0		0	.	0		0		0		0		0		0		0		0		0	.	0		0	0	0	0	.	0.46	0.81	0	0
3	2.5		0		0		0		0		0	.	0		0		0		0	.	0		0		0		0		0		0		0		0		0	.	0		0	0	0	0	2467.83	0.61	0.36	1	0
3	9.9		0		0		0		0		0	.	0		0		0		0	.	0		0		0		0		0		0		0		0		0	.	0		0	0	0	0	380.98	0.23	0.23	1	0
3	2.5		0		0		0		0		0	1	1		0		0		0	.	0		0		0		0		0		0		0		0		0	.	0		0	1	0	0	2002.34	0.64	1.16	1	0
2	50.8		0		0		0		0		0	.	0		0		0		0	.	0		0		0		0		0		0		0		0		0	.	0		0	0	0	0	359.62	1.07	0.82	0	0
1	27.4		0		0		0		0		0	.	0		0		0		0	.	0		0		0		0		0		0		0		0		0	.	0		0	0	0	0	569.85	0.06	0.28	0	0
1	54.6		0		0		0		0		0	.	0		0		0		0	1	1		0		0		0		0		0		0		0		0	1	1		0	2	0	0	8343.84	4.43	4.2	0	0
1	30		0		0		0		0		0	.	0		0		0		0	.	0		0		0		0		0		0		0		0		0	.	0		0	0	0	0	8678.33	0.2	0.53	0	2
3	3.6		0		0		0		0		0	.	0		0		0		0	.	0		0		0		0		0		0		0		0		0	.	0		0	0	0	0	898.68	0.37	0.4	1	0
1	38.1		0		0		0		0		0	.	0		0		0		0	.	0		0		0		0		0		0		0		0		0	.	0		0	0	0	0	5222.92	1.61	0.98	0	0
1	37.9		0		0		0		0		0	.	0		0		0		0	.	0		0		0		0		0		0		0		0		0	.	0		0	0	0	0	573.18	3.05	2.14	0	0
3	15.7		0		0		0		0		0	.	0		0		0		0	.	0		0		0		0		0		0		0		0		0	.	0		0	0	0	0	243.29	0.3	0.4	1	0
3	13.2		0		0		0		0		0	.	0		0		0		0	.	0		0		0		0		0		0		0		0		0	.	0		0	0	0	0	733.92	0.03	0.23	1	0
3	9.6		0		0		0		0		0	.	0		0		0		0	.	0		0		0		0		0		0		0		0		0	.	0		0	0	0	0	333.83	0.2	0.21	1	0
3	4.2		0		0		0		0		0	.	0		0		0		0	.	0		0		0		0		0		0		0		0		0	.	0		0	0	0	0	101.6	0.04	0.15	1	0
3	4.5		0		0		0		0		0	.	0		0		0		0	.	0		0		0		0		0		0		0		0		0	.	0		0	0	0	0	59	0.22	0.27	1	0
1	39.6		0		0		0		0		0	.	0		0		0		0	.	0		0		0		0		0		0		0		0		0	.	0		0	0	0	0	.	0.05	0.3	0	0
1	48		0		0		0		0		0	.	0		0		0		0	.	0		0		0		0		0		0		0		0	1	1	.	0		0	1	0	0	1074.97	4.02	2.42	0	0
1	41.9		0		0		0		0		0	.	0		0		0		0	.	0		0		0		0		0		0		0		0		0	.	0		0	0	0	0	669	1.36	1.56	0	0
3	7.8		0		0		0		0		0	.	0		0		0		0	.	0		0		0		0		0		0		0		0		0	.	0		0	0	0	0	1091.8	0.12	0.21	1	0
3	11.8		0		0		0		0		0	.	0		0		0		0	.	0		0		0		0		0		0		0		0		0	.	0		0	0	0	0	644.66	0.49	0.46	1	0
1	44.2		0		0		0		0		0	.	0		0		0		0	.	0		0		0		0		0		0		0		0		0	.	0		0	0	0	0	5365	1.25	1.3	0	0
3	7.6		0		0		0		0		0	.	0		0		0		0	.	0		0		0		0		0		0		0		0		0	.	0		0	0	0	0	472.57	0.7	0.48	1	0
3	9.7		0		0		0		0		0	.	0		0		0		0	.	0		0		0		0		0		0		0		0		0	.	0		0	0	0	0	449.56	0.1	0.14	1	0
3	12.5		0		0		0		0		0	.	0		0		0		0	.	0		0		0		0		0		0		0		0		0	.	0		0	0	0	0	59	0.08	0.19	1	0
1	32.9		0		0		0		0		0	.	0	1	1		0		0	.	0		0		0		0		0		0		0		0		0	1	1		0	2	0	0	1072.15	0.9	0.9	0	0
1	39.5		0		0		0		0		0	.	0		0		0		0	1	1	1	2		0		0		0		0		0		0		0	.	0		0	3	0	0	611.23	1.26	1.91	0	0
3	16.7		0		0		0		0		0	.	0		0		0		0	.	0		0		0		0		0		0		0		0		0	.	0		0	0	0	0	1759.85	2.68	1.67	1	0
3	6.2		0		0		0		0		0	.	0		0		0		0	.	0		0		0		0		0		0		0		0		0	.	0		0	0	0	0	395.04	0.1	0.17	1	0
1	23.7		0		0		0		0		0	.	0		0		0		0	.	0		0		0		0		0		0		0		0		0	.	0		0	0	0	0	.	0.02	0.11	0	0
1	37.3		0		0		0		0		0	.	0		0		0		0	.	0		0		0		0		0		0		0		0		0	.	0		0	0	1	2	618.99	3.85	0.94	0	0
1	41.2		0		0		0		0		0	.	0		0		0		0	.	0		0		0		0		0		0		0		0		0	.	0		0	0	0	0	1490.17	0.92	0.85	0	0
2	46.9		0		0		0		0		0	.	0		0		0		0	.	0		0		0		0		0		0		0		0		0	1	1		0	1	0	0	3616.13	2.72	2.4	0	0
3	10		0		0		0		0		0	.	0		0		0		0	.	0		0		0		0		0		0		0		0		0	.	0		0	0	0	0	372.39	0.01	0.12	1	0
2	34.2		0		0		0		0		0	.	0		0		0		0	.	0		0		0		0		0		0		0		0		0	.	0		0	0	0	0	48	0.12	0.39	0	0
3	12.4		0		0		0		0		0	.	0		0		0		0	.	0		0		0		0		0		0		0		0		0	.	0		0	0	0	0	.	0.03	0.19	1	0
3	11.1		0		0		0		0		0	.	0		0		0		0	.	0		0		0		0		0		0		0		0		0	.	0		0	0	0	0	.	0.02	0.14	1	0
3	16.1		0		0		0		0		0	.	0		0		0		0	.	0		0		0		0		0		0		0		0		0	.	0		0	0	0	0	4638.58	3.1	2.13	1	0
3	11.8		0		0		0		0		0	1	1		0		0		0	.	0		0		0		0		0		0		0		0		0	.	0		0	1	0	0	620	0.53	0.58	1	0
1	23.4		0		0		0		0		0	.	0		0		0		0	.	0		0		0		0		0		0		0		0		0	.	0		0	0	0	0	459.92	2.34	0.67	0	0
1	34.9		0		0		0		0		0	.	0		0		0		0	.	0		0		0		0		0		0		0		0		0	.	0		0	0	0	0	.	0.48	0.53	0	0
1	52.6		0		0		0		0		0	.	0		0		0		0	.	0		0		0		0		0		0		0		0		0	1	1		0	1	0	0	1258.07	0.61	1.03	0	0
1	26.5		0		0		0		0		0	.	0		0		0		0	.	0		0		0		0		0		0		0		0		0	.	0		0	0	0	0	1051.84	1.64	2.41	0	0
1	37.1		0		0		0		0		0	.	0		0		0		0	.	0		0		0		0		0		0		0		0		0	.	0		0	0	0	0	.	1.34	1.48	0	0
1	23.6		0		0		0		0		0	.	0		0		0		0	.	0		0		0		0		0		0		0		0		0	.	0		0	0	0	0	59	0.77	0.78	0	0
1	29.4		0		0		0		0		0	.	0		0		0		0	.	0		0		0		0		0		0		0		0		0	.	0		0	0	0	0	10963.7	0.81	2.67	0	3
1	46.4		0		0		0		0		0	.	0		0		0		0	.	0		0		0		0		0		0		0		0		0	1	1		0	1	0	0	960.86	4.4	4.06	0	0
2	44.1		0		0		0		0		0	.	0		0		0		0	.	0		0		0		0		0		0		0		0		0	1	1		0	1	1	4	1090.55	7.55	6.65	0	0
1	21.2		0		0		0		0		0	.	0		0		0		0	.	0		0		0		0		0		0		0		0		0	.	0		0	0	0	0	1226.86	1.16	0.87	0	0
1	61.1		0		0		0		0		0	.	0		0		0		0	.	0		0		0		0		0		0		0		0		0	1	1		0	1	0	0	1710.45	0.58	1.12	0	0
1	66.5		0		0		0		0		0	.	0	1	1		0		0	.	0		0		0		0		0		0		0		0		0	1	1	1	2	4	0	0	10554.9	2.06	2.36	0	0
1	36.4		0		0		0		0		0	.	0		0		0		0	.	0		0		0		0		0		0		0		0		0	1	1		0	1	0	0	5721.59	2.07	1.69	0	0
2	41.3		0		0		0		0		0	.	0		0		0		0	.	0		0		0		0		0		0		0		0		0	.	0		0	0	0	0	.	0.05	0.3	0	0
1	32.2		0		0		0		0		0	.	0		0		0		0	.	0		0		0		0		0		0		0		0		0	.	0		0	0	0	0	1524.39	0.23	0.55	0	0
3	2.5		0		0		0		0		0	.	0		0		0		0	.	0		0		0		0		0		0		0		0		0	.	0		0	0	0	0	213.59	1.1	0.66	1	0
3	2.5		0		0		0		0		0	.	0		0		0		0	.	0		0		0		0		0		0		0		0		0	.	0		0	0	0	0	1196.24	0.7	0.53	1	0
3	7.1		0		0		0		0		0	.	0		0		0		0	.	0		0		0		0		0		0		0		0		0	.	0		0	0	0	0	463.23	0.4	0.41	1	0
3	15.2		0		0		0		0		0	.	0		0		0		0	.	0		0		0		0		0		0		0		0		0	.	0		0	0	0	0	561.72	0.46	0.51	1	0
3	8.4		0		0		0		0		0	.	0		0		0		0	.	0		0		0		0		0		0		0		0		0	.	0		0	0	0	0	1071.74	0.57	0.5	1	0
3	2.4		0		0		0		0		0	.	0		0		0		0	.	0		0		0		0		0		0		0		0		0	.	0		0	0	2	4	4327.59	6.31	1.41	1	0
3	2.5		0		0		0		0		0	1	1		0		0		0	.	0		0		0		0		0		0		0		0		0	.	0	1	2	3	0	0	6000.54	0.97	0.65	1	0
2	24.2		0		0		0		0		0	1	1		0		0		0	.	0		0		0		0		0		0		0		0		0	.	0		0	1	0	0	1757.29	1.07	1.16	0	0
2	37.5	1	1		0		0		0		0	.	0		0	1	1		0	.	0		0		0		0		0		0		0		0		0	.	0		0	2	0	0	8851.23	6.09	3.9	0	0
3	6.3		0		0		0		0		0	.	0		0		0		0	.	0		0		0		0		0		0		0		0		0	.	0		0	0	0	0	204.94	0.02	0.14	1	0
3	15.4		0		0		0		0		0	.	0		0		0		0	.	0		0		0		0		0		0		0		0		0	.	0		0	0	0	0	181.84	0.03	0.23	1	0
3	8.7		0		0		0		0		0	.	0		0		0		0	.	0		0		0		0		0		0		0		0		0	.	0		0	0	0	0	.	0.1	0.14	1	0
1	29.9		0		0		0		0		0	.	0		0		0		0	.	0		0		0		0		0		0		0		0		0	.	0		0	0	0	0	601.27	3.28	1.37	0	0
2	50.1		0		0		0		0		0	.	0		0		0		0	.	0		0		0		0		0		0		0		0		0	.	0		0	0	0	0	5930.89	0.08	0.47	0	0
3	16.1		0		0		0		0		0	.	0		0		0		0	.	0		0		0		0		0		0		0		0		0	.	0		0	0	0	0	795.55	0.22	0.35	1	0
3	12.8		0		0		0		0		0	.	0		0		0		0	.	0		0		0		0		0		0		0		0		0	.	0		0	0	0	0	290.86	0.47	0.43	1	0
1	49.9		0		0		0		0		0	.	0		0		0		0	.	0		0		0		0	1	2		0		0		0		0	.	0		0	2	0	0	8162.67	2.9	3.23	0	0
2	55.3		0		0		0		0		0	.	0		0		0		0	.	0		0		0		0		0		0		0		0		0	.	0		0	0	0	0	3774.12	0.67	1.22	0	0
3	17.9		0		0		0		0		0	.	0		0		0		0	.	0		0		0		0		0		0		0		0		0	.	0		0	0	0	0	2427.96	0.84	0.69	1	0
3	15.6		0		0		0		0		0	.	0		0		0		0	.	0		0		0		0		0		0		0		0		0	.	0		0	0	0	0	466.95	0.08	0.19	1	0
1	37		0		0		0		0		0	.	0		0		0		0	.	0		0		0		0		0		0		0		0		0	.	0		0	0	0	0	2912.79	0.29	0.49	0	0
1	40.7		0		0		0		0		0	.	0		0		0		0	.	0		0		0		0		0		0		0		0		0	.	0		0	0	0	0	46.61	0.64	1.06	0	0
1	50.9		0		0		0		0		0	.	0		0		0		0	.	0		0		0		0		0		0		0		0		0	.	0		0	0	0	0	232	2.01	1.84	0	0
1	53		0		0		0		0		0	.	0		0		0		0	.	0		0		0		0		0		0		0		0		0	.	0		0	0	0	0	348.34	0.06	0.5	0	0
1	30.5		0		0		0		0		0	1	1		0		0		0	.	0		0		0		0		0		0		0		0		0	1	1		0	2	1	1	2212.86	14.51	5.42	0	0
1	28.2		0		0		0		0		0	.	0		0		0		0	.	0		0		0		0	1	2		0		0		0		0	.	0		0	2	0	0	3477.72	0.72	0.9	0	0
1	38.1		0		0		0		0		0	.	0	1	1		0		0	1	1		0		0		0		0		0		0		0		0	.	0		0	2	0	0	3854.41	2.39	2.55	0	0
3	10.6		0		0		0		0		0	.	0		0		0		0	.	0		0		0		0		0		0		0		0		0	.	0		0	0	2	8	1181.11	2.53	1.36	1	5
3	13.3		0		0		0		0		0	.	0		0		0		0	.	0		0		0		0		0		0		0		0		0	.	0		0	0	0	0	.	1.94	0.26	1	0
3	15.4		0		0		0		0		0	.	0		0		0		0	.	0		0		0		0		0		0		0		0		0	.	0		0	0	0	0	.	0.03	0.19	1	0
3	7.7		0		0		0		0		0	.	0		0		0		0	.	0		0		0		0		0		0		0		0		0	.	0		0	0	0	0	1007.96	0.29	0.3	1	0
2	46.9		0		0		0		0		0	.	0		0		0		0	.	0		0		0		0		0		0		0		0	1	1	.	0		0	1	0	0	444.92	1.67	2.04	0	0
3	2.5		0		0		0		0		0	.	0		0		0		0	.	0		0		0		0		0		0		0		0		0	.	0		0	0	0	0	1031.89	0.54	0.58	1	0
2	40.2		0		0		0		0		0	.	0		0		0		0	.	0		0		0		0	1	2		0		0		0		0	.	0		0	2	0	0	400.75	1.63	1.84	0	0
3	12		0		0		0		0		0	.	0		0		0		0	.	0		0		0		0		0		0		0		0		0	.	0		0	0	0	0	.	0.16	0.27	1	0
3	2.4		0		0		0		0		0	.	0		0		0		0	.	0		0		0		0		0		0		0		0		0	.	0		0	0	0	0	4318.66	0.92	0.52	1	0
1	43.5		0		0		0		0		0	.	0		0		0		0	.	0		0		0		0		0		0		0		0		0	.	0		0	0	0	0	2535.62	0.89	1.46	0	0
3	14.4		0		0		0		0		0	1	1		0		0		0	.	0		0		0		0		0		0		0		0		0	.	0		0	1	0	0	656	0.37	0.51	1	0
3	12.8		0		0		0		0		0	.	0		0		0		0	.	0		0		0		0		0		0		0		0		0	.	0		0	0	0	0	473	0.97	0.41	1	0
1	25.2		0		0		0		0		0	.	0		0		0		0	.	0		0		0		0		0		0		0		0		0	.	0		0	0	0	0	3028.16	0.94	0.73	0	0
3	2.4		0		0		0		0		0	.	0		0		0		0	.	0		0		0		0		0		0		0		0		0	.	0		0	0	0	0	802.06	0.91	0.63	1	0
1	49.1		0		0		0		0		0	1	1		0		0		0	1	1		0		0		0		0		0		0		0		0	1	1		0	3	0	0	4132.81	1.32	1.96	0	0
1	45		0		0	1	1		0		0	.	0		0		0		0	1	1		0		0		0		0		0		0		0		0	1	1		0	3	0	0	26215.4	6.6	7.31	0	2
2	72.8		0		0		0	1	1		0	.	0		0		0		0	1	1	1	2		0		0	1	2		0		0		0		0	1	1		0	7	0	0	16860.5	9.77	9.71	0	1
1	40	1	1		0		0		0		0	.	0		0		0		0	.	0		0		0		0		0		0		0		0		0	1	1		0	2	1	6	936.23	8.48	3.81	0	0
1	30.5		0		0		0		0		0	.	0		0		0		0	.	0		0		0		0		0		0		0		0		0	.	0		0	0	0	0	1388.91	1.66	1.48	0	0
3	5.4		0		0		0		0		0	.	0		0		0		0	.	0		0		0		0		0		0		0		0		0	.	0		0	0	0	0	.	0.01	0.12	1	0
3	7.2		0		0		0		0		0	.	0		0		0		0	.	0		0		0		0		0		0		0		0		0	.	0		0	0	0	0	.	0.01	0.12	1	0
2	47.7		0		0		0		0		0	.	0		0		0		0	.	0		0		0		0		0		0		0		0		0	.	0		0	0	0	0	.	0.08	0.47	0	0
2	39.2		0		0		0		0		0	.	0		0		0		0	.	0		0		0		0		0		0		0		0		0	.	0		0	0	0	0	2149.56	1.51	1.1	0	0
3	7.7		0		0		0		0		0	.	0		0		0		0	.	0		0		0		0		0		0		0		0		0	.	0		0	0	0	0	1154.61	0.02	0.14	1	0
3	2.5		0		0		0		0		0	1	1		0		0		0	.	0		0		0		0		0		0		0		0		0	.	0		0	1	0	0	418.39	0.27	0.35	1	0
3	2.4		0		0		0		0		0	.	0		0		0		0	.	0		0		0		0		0		0		0		0		0	.	0		0	0	0	0	1343.51	0.7	0.54	1	0
1	52.1		0		0		0		0		0	.	0		0		0		0	1	1	1	2		0		0		0		0		0		0		0	1	1		0	4	0	0	2356.39	3.82	3.52	0	0
3	15.8		0		0		0		0		0	1	1		0		0		0	.	0		0		0		0		0		0		0		0	1	1	.	0		0	2	0	0	9542.87	0.7	0.81	1	15
1	45.9		0		0		0		0		0	.	0		0		0		0	.	0		0		0		0		0		0		0		0		0	.	0		0	0	0	0	.	0.11	0.52	0	0
2	51.8		0		0		0		0		0	.	0		0		0		0	.	0		0		0		0		0		0		0		0	1	1	.	0		0	1	0	0	1743	0.64	1.02	0	0
1	50.7		0		0		0		0		0	.	0		0		0		0	.	0		0		0		0		0		0		0		0		0	.	0		0	0	0	0	276.65	0.51	0.93	0	0
3	15.7		0		0		0		0		0	.	0		0		0		0	.	0		0		0		0		0		0		0		0		0	.	0		0	0	0	0	.	0.08	0.23	1	0
3	15.7		0		0		0		0		0	.	0		0		0		0	.	0		0		0		0		0		0		0		0		0	.	0		0	0	0	0	.	0.76	0.52	1	0
1	28.2		0		0		0		0		0	.	0		0		0	1	1	.	0		0		0		0		0		0		0		0		0	.	0		0	1	0	0	902.14	1.52	0.94	0	0
3	12.1		0		0		0		0		0	.	0		0		0		0	.	0		0		0		0		0		0		0		0		0	.	0		0	0	0	0	384.37	0.48	0.62	1	0
1	49		0		0		0		0		0	.	0		0		0		0	.	0		0		0		0		0		0		0		0		0	.	0		0	0	0	0	846.42	0.06	0.5	0	0
3	2.5		0		0		0		0		0	.	0		0		0		0	.	0		0		0		0		0		0		0		0		0	.	0		0	0	0	0	866.87	0.13	0.25	1	0
3	2.5		0		0		0		0		0	.	0		0		0		0	.	0		0		0		0		0		0		0		0		0	.	0		0	0	0	0	1232.42	1.25	0.79	1	0
3	2.5		0		0		0		0		0	.	0		0		0		0	.	0		0		0		0		0		0		0		0		0	.	0		0	0	0	0	1279.03	0.75	0.47	1	0
3	4.5		0		0		0		0		0	1	1		0		0		0	.	0		0		0		0		0		0		0		0		0	.	0		0	1	0	0	205.52	0.7	0.68	1	0
3	13.4		0		0		0		0		0	.	0		0		0		0	.	0		0		0		0		0		0		0		0		0	.	0		0	0	0	0	.	0.08	0.19	1	0
3	5.8		0		0		0		0		0	.	0		0		0		0	.	0		0		0		0		0		0		0		0		0	.	0		0	0	0	0	.	0.1	0.18	1	0
3	11.5		0		0		0		0		0	.	0		0		0		0	.	0		0		0		0		0		0		0		0		0	.	0		0	0	0	0	611.9	0.08	0.12	1	0
2	47.8		0		0		0		0		0	.	0		0		0		0	1	1		0		0		0		0		0		0		0		0	.	0		0	1	0	0	1003.89	1.4	1.37	0	0
3	16.8		0		0		0		0		0	.	0		0		0		0	.	0		0		0		0		0		0		0		0		0	.	0		0	0	0	0	780.24	0.24	0.28	1	0
3	11.9		0		0		0		0		0	.	0		0		0		0	.	0		0		0		0		0		0		0		0		0	.	0		0	0	0	0	558.34	1.44	0.89	1	0
3	9.3		0		0		0		0		0	.	0		0		0		0	.	0		0		0		0		0		0		0		0		0	.	0		0	0	0	0	225.46	1.18	0.57	1	0
1	44.7		0		0		0		0		0	.	0		0		0		0	.	0		0		0		0		0		0		0		0		0	1	1		0	1	0	0	3116.94	2.82	2.41	0	0
3	6.7		0		0		0		0		0	1	1		0		0		0	.	0		0		0		0		0		0		0		0		0	.	0		0	1	0	0	1661.66	0.44	0.47	1	0
3	20.2		0		0		0		0		0	1	1		0		0		0	.	0		0		0		0		0		0		0		0		0	.	0		0	1	0	0	1985.43	1.48	1.42	0	0
2	60.2		0		0		0		0		0	.	0		0		0		0	.	0		0		0		0		0		0		0		0		0	.	0		0	0	0	0	20.36	0.16	0.85	0	0
3	6.5		0		0		0		0		0	1	1		0		0		0	.	0		0		0		0		0		0		0		0		0	.	0		0	1	0	0	13064.5	0.53	0.45	1	7
1	39.6		0		0		0		0		0	.	0		0		0		0	.	0		0		0		0		0		0		0		0		0	.	0		0	0	0	0	3466.59	0.57	0.73	0	0
1	52.8		0		0		0		0		0	.	0		0		0		0	1	1		0		0		0		0		0		0		0		0	.	0		0	1	0	0	2068.88	1.46	2.38	0	0
1	34.1		0		0		0		0		0	.	0		0		0		0	1	1		0		0		0		0		0		0		0		0	1	1		0	2	0	0	.	3.66	3.27	0	0
3	14.4		0		0		0		0		0	.	0		0		0		0	.	0		0		0		0		0		0		0		0		0	.	0		0	0	0	0	164.81	0.06	0.23	1	0
3	6.9		0		0		0		0		0	.	0		0		0		0	1	1		0		0		0		0		0		0		0		0	.	0		0	1	0	0	209	0.7	0.8	1	0
3	10.8		0		0		0		0		0	.	0		0		0		0	1	1		0		0		0		0		0		0		0		0	.	0		0	1	0	0	316	0.69	0.75	1	0
1	35.4		0		0		0		0		0	.	0		0		0		0	.	0		0		0		0		0		0		0		0		0	.	0		0	0	0	0	919.18	0.72	1.02	0	0
1	30.2		0		0		0		0		0	.	0		0		0		0	.	0		0		0		0		0		0		0		0		0	1	1		0	1	1	3	20075.4	4.83	2.46	0	2
1	23.6		0		0		0		0		0	.	0		0		0		0	.	0		0		0		0		0		0		0		0		0	.	0		0	0	0	0	1010.21	1.76	1.52	0	0
3	2.5		0		0		0		0		0	1	1		0		0		0	.	0		0		0		0		0		0		0		0		0	.	0		0	1	0	0	851.82	0.12	0.23	1	0
3	16.2		0		0		0		0		0	.	0		0		0		0	.	0		0		0		0		0		0		0		0		0	.	0		0	0	0	0	973.79	0.1	0.22	1	0
1	24.4		0		0		0		0		0	.	0		0		0		0	.	0		0		0		0		0		0		0		0		0	.	0		0	0	0	0	289.88	0.05	0.5	0	0
3	16.7		0		0		0		0		0	.	0		0		0		0	.	0		0		0		0		0		0		0		0		0	.	0		0	0	0	0	402.38	0.1	0.22	1	0
3	7.9		0		0		0		0		0	.	0		0		0		0	.	0		0		0		0		0		0		0		0		0	.	0		0	0	0	0	697.86	0.3	0.32	1	0
1	49.1		0		0		0		0		0	.	0		0		0		0	.	0		0		0		0		0		0		0		0		0	.	0	1	2	2	0	0	2822.42	3.2	5.16	0	0
1	52.6		0		0		0		0		0	.	0		0		0		0	.	0		0		0		0	1	2		0		0		0		0	.	0		0	2	0	0	6210.98	2.45	3.35	0	0
3	14.2		0		0		0		0		0	.	0		0		0		0	.	0		0		0		0		0		0		0		0		0	.	0		0	0	0	0	213	0.08	0.19	1	0
2	51.5		0		0		0		0		0	.	0		0		0		0	.	0		0		0		0		0		0		0		0		0	.	0		0	0	0	0	130	0.08	0.47	0	0
1	24.3		0		0		0		0		0	.	0		0		0		0	.	0		0		0		0		0		0		0		0		0	.	0		0	0	0	0	73	0.2	0.5	0	0
3	2.4		0		0		0		0		0	.	0		0		0		0	.	0		0		0		0		0		0		0		0		0	.	0		0	0	0	0	1148.15	0.42	0.37	1	0
3	17.5		0		0		0		0		0	.	0		0		0		0	.	0		0		0		0		0		0		0		0		0	.	0		0	0	0	0	162.02	0.48	0.42	1	0
1	30.1		0		0		0		0		0	.	0		0		0		0	.	0		0		0		0		0		0		0		0		0	.	0		0	0	0	0	92	0.14	0.22	0	0
1	48.2		0		0		0		0		0	.	0		0		0		0	1	1		0		0		0		0		0		0		0		0	1	1		0	2	0	0	1770.25	0.99	1.71	0	0
3	16.2		0		0		0		0		0	.	0		0		0		0	.	0		0		0		0		0		0		0		0		0	.	0		0	0	0	0	.	0.03	0.23	1	0
3	14.3		0		0		0		0		0	.	0		0		0		0	.	0		0		0		0		0		0		0		0		0	.	0		0	0	0	0	.	0.03	0.19	1	0
1	47.6		0		0		0		0		0	.	0		0		0		0	.	0		0		0		0	1	2		0		0		0		0	.	0		0	2	0	0	265.76	1.57	2.43	0	0
1	54.4		0		0		0		0		0	.	0		0		0		0	.	0		0		0		0		0		0		0		0		0	.	0		0	0	0	0	143	0.84	1.14	0	0
1	25.5		0		0		0		0		0	.	0		0		0		0	1	1		0		0		0		0		0		0		0		0	.	0		0	1	0	0	2129.42	2.62	1.03	0	0
3	2.5		0		0		0		0		0	.	0		0		0		0	.	0		0		0		0		0		0		0		0		0	.	0		0	0	0	0	1505.93	0.4	0.34	1	0
3	7.8		0		0		0		0		0	.	0		0		0		0	.	0		0		0		0		0		0		0		0		0	.	0		0	0	0	0	.	0.08	0.14	1	0
1	27.9		0		0		0		0		0	.	0		0		0		0	.	0		0		0		0		0		0		0		0		0	1	1		0	1	0	0	86.59	0.8	1.47	0	0
1	51.1		0		0		0		0		0	.	0		0		0		0	.	0		0		0		0		0		0		0		0		0	.	0		0	0	0	0	558.34	0.27	0.54	0	0
1	44.1		0		0		0		0		0	.	0		0		0		0	.	0		0		0		0		0		0		0		0		0	.	0		0	0	0	0	2488.8	2.23	1.97	0	0
3	9.7		0		0		0		0		0	1	1		0		0		0	.	0		0		0		0		0		0		0		0		0	.	0		0	1	0	0	873.62	0.21	0.27	1	0
1	43.8		0		0		0		0		0	.	0		0		0		0	.	0		0		0		0		0		0		0		0		0	1	1		0	1	0	0	702.92	0.66	1.08	0	0
3	11.7		0		0		0		0		0	.	0		0		0		0	.	0		0		0		0		0		0		0		0		0	.	0		0	0	0	0	278.82	0.12	0.25	1	0
3	19.7		0		0		0		0		0	.	0		0		0		0	.	0		0		0		0		0		0		0		0		0	.	0		0	0	0	0	404.72	0.26	0.42	0	0
3	17.9		0		0		0		0		0	.	0		0		0		0	.	0		0		0		0		0		0		0		0		0	.	0		0	0	0	0	455.19	2.09	1.24	1	0
1	38		0		0		0		0		0	.	0		0		0		0	.	0		0		0		0		0		0		0		0		0	1	1		0	1	0	0	322.03	1.28	1.39	0	2
1	43.5		0		0		0		0		0	1	1		0		0		0	.	0		0		0		0		0		0		0		0		0	1	1		0	2	0	0	2912.95	1.58	1.19	0	0
1	39.6		0		0		0		0		0	1	1		0		0		0	.	0		0		0		0		0		0		0		0	1	1	1	1		0	3	0	0	2809.31	1.76	2.03	0	0
1	46.6		0		0		0		0		0	.	0		0		0		0	.	0		0		0		0		0		0		0		0		0	.	0		0	0	0	0	2114.91	1.53	0.86	0	0
3	2.4		0		0		0		0		0	.	0		0		0		0	.	0		0		0		0		0		0		0		0		0	.	0		0	0	0	0	335.55	0.3	0.35	1	0
1	20.8		0		0		0		0		0	.	0		0		0		0	.	0		0		0		0		0		0		0		0		0	.	0		0	0	0	0	4398	3.14	0.95	0	0
1	50.4		0		0		0		0		0	.	0		0		0		0	.	0		0		0		0		0		0		0		0		0	.	0		0	0	0	0	268	0.08	0.47	0	0
2	47.5		0		0		0		0		0	.	0		0		0		0	.	0		0		0		0	1	2		0		0		0		0	.	0		0	2	0	0	3048.81	2.7	2.73	0	0
3	13.1		0		0		0		0		0	.	0		0		0		0	.	0		0		0		0		0		0		0		0		0	.	0		0	0	0	0	438.94	0.41	0.55	1	0
1	41		0		0		0		0		0	.	0		0		0		0	.	0		0		0		0		0		0		0		0		0	1	1		0	1	0	0	5574.36	4.6	3.15	0	0
1	43		0		0		0		0		0	.	0		0		0		0	.	0		0		0		0		0		0		0		0		0	.	0		0	0	0	0	75	0.95	0.59	0	0
2	50.4		0		0		0		0		0	.	0		0		0		0	.	0		0		0		0		0		0		0		0		0	.	0		0	0	0	0	.	0.08	0.47	0	0
3	14.4		0		0		0		0		0	.	0		0		0		0	.	0		0		0		0		0		0		0		0		0	.	0		0	0	0	0	.	0.08	0.23	1	0
3	15.7		0		0		0		0		0	.	0		0		0		0	.	0		0		0		0		0		0		0		0		0	.	0		0	0	0	0	.	0.37	0.38	1	0
3	7.8		0		0		0		0		0	.	0		0		0		0	.	0		0		0		0		0		0		0		0		0	.	0		0	0	0	0	407.43	0.23	0.23	1	0
3	5.7		0		0		0		0		0	.	0		0		0		0	.	0		0		0		0		0		0		0		0		0	.	0		0	0	0	0	343.24	0.08	0.12	1	0
3	5.3		0		0		0		0		0	1	1		0		0		0	.	0		0		0		0		0		0		0		0		0	.	0		0	1	0	0	134.38	0.58	0.34	1	0
1	44.4		0		0		0		0		0	.	0		0		0		0	.	0		0		0		0		0		0		0		0		0	1	1		0	1	1	3	912.28	1.45	1.24	0	0
3	20.7		0		0		0		0		0	.	0		0		0		0	.	0		0		0		0		0		0		0		0		0	.	0		0	0	0	0	764.26	0.28	0.62	0	0
3	2.4		0		0		0		0		0	.	0		0		0		0	.	0		0		0		0		0		0		0		0		0	.	0		0	0	0	0	6463.3	0.73	0.53	1	0
3	2.4		0		0		0		0		0	.	0		0		0		0	.	0		0		0		0		0		0		0		0		0	.	0		0	0	0	0	2764.5	0.14	0.25	1	0
1	48.9		0		0		0		0		0	.	0		0		0		0	.	0		0		0		0		0		0		0		0		0	.	0		0	0	0	0	2595.73	1.87	2.3	0	0
1	49.4		0		0		0		0		0	.	0		0		0		0	.	0		0		0		0		0		0		0		0		0	1	1		0	1	0	0	2015.3	0.37	0.82	0	0
3	2.4		0		0		0		0		0	.	0		0		0		0	.	0		0		0		0		0		0		0		0		0	.	0		0	0	0	0	393.37	1.24	0.82	1	0
3	2.5		0		0		0		0		0	.	0		0		0		0	.	0		0		0		0		0		0		0		0		0	.	0		0	0	0	0	3423.59	0.46	0.59	1	0
3	2.4		0		0		0		0		0	.	0		0		0		0	.	0		0		0		0		0		0		0		0		0	.	0		0	0	0	0	860.31	0.97	0.82	1	0
2	53.5		0		0		0		0		0	.	0		0		0		0	.	0		0		0		0		0		0		0		0		0	.	0		0	0	0	0	203.47	0.39	0.7	0	0
2	46.7		0		0		0		0		0	.	0		0		0		0	.	0		0		0		0		0		0		0		0		0	.	0		0	0	0	0	114.27	0.08	0.47	0	0
3	10.3		0		0		0		0		0	.	0		0		0		0	.	0		0		0		0		0		0		0		0		0	.	0		0	0	0	0	153.9	0.08	0.14	1	0
1	34.8		0		0		0		0		0	.	0		0		0		0	.	0		0		0		0		0		0		0		0		0	.	0		0	0	0	0	1379.38	0.3	0.58	0	0
1	40		0		0		0		0		0	.	0		0		0		0	.	0		0		0		0		0		0		0		0		0	.	0		0	0	0	0	2370.51	0.76	0.92	0	0
2	70.9	1	1	1	1	1	1		0		0	.	0	1	1		0		0	.	0	1	2		0		0		0		0		0		0	1	1	1	1	1	2	10	2	17	67151.1	53.08	18.77	0	23
1	24.7		0		0		0		0		0	.	0		0		0		0	.	0		0		0		0		0		0		0		0		0	.	0		0	0	0	0	100.89	0.06	0.28	0	0
1	48.6		0		0		0		0		0	.	0		0		0		0	.	0		0		0		0		0		0		0		0		0	1	1		0	1	0	0	209.39	0.3	0.72	0	0
1	36.1		0		0		0		0		0	.	0		0		0		0	.	0		0		0		0		0		0		0		0		0	.	0		0	0	1	4	978.43	3.57	0.4	0	0
2	44.2		0		0		0		0		0	.	0		0		0		0	.	0		0		0		0		0		0		0		0		0	.	0		0	0	0	0	1127.19	0.75	0.82	0	0
3	11.7		0		0		0		0		0	.	0		0		0		0	.	0		0		0		0		0		0		0		0		0	.	0		0	0	0	0	.	0.12	0.18	1	0
3	2.4		0		0		0		0		0	.	0		0		0		0	.	0		0		0		0		0		0		0		0		0	.	0		0	0	0	0	.	0.14	0.2	1	0
3	2.4		0		0		0		0		0	1	1		0		0		0	.	0		0		0		0		0		0		0		0		0	.	0		0	1	0	0	2769.73	1.15	0.85	1	0
3	4.7		0		0		0		0		0	.	0		0		0		0	.	0		0		0		0		0		0		0		0		0	.	0		0	0	0	0	1091.64	0.1	0.22	1	0
3	6.5		0		0		0		0		0	.	0		0		0		0	.	0		0		0		0		0		0		0		0		0	.	0		0	0	0	0	.	0.02	0.14	1	0
3	8.5		0		0		0		0		0	.	0		0		0		0	.	0		0		0		0		0		0		0		0		0	.	0		0	0	0	0	.	0.01	0.12	1	0
2	41.2		0		0		0		0		0	.	0		0		0		0	.	0		0		0		0		0		0		0		0		0	.	0		0	0	0	0	.	0.05	0.3	0	0
3	5.3		0		0		0		0		0	.	0		0		0		0	.	0		0		0		0		0		0		0		0		0	.	0		0	0	0	0	.	0.02	0.14	1	0
1	28.2		0		0		0		0		0	.	0		0		0		0	.	0		0		0		0		0		0		0		0		0	.	0		0	0	0	0	80.48	2.22	2.58	0	0
1	30.5		0		0		0		0		0	.	0		0		0		0	.	0		0		0		0		0		0		0		0		0	.	0		0	0	0	0	539.89	0.15	0.62	0	0
1	37.5		0		0		0		0		0	.	0		0		0		0	.	0		0		0		0		0		0		0		0		0	.	0		0	0	0	0	727.71	0.92	0.49	0	0
1	28.1		0		0		0		0		0	.	0		0		0		0	.	0		0		0		0		0		0		0		0	1	1	.	0		0	1	0	0	534.6	0.43	0.76	0	0
3	5.5		0		0		0		0		0	.	0		0		0		0	.	0		0		0		0		0		0		0		0		0	.	0		0	0	0	0	.	0.04	0.14	1	0
1	32.9		0		0		0		0		0	.	0		0		0		0	.	0		0		0		0		0		0		0		0		0	1	1		0	1	0	0	243.13	0.31	0.42	0	0
1	41.7		0		0		0		0		0	1	1		0		0		0	.	0		0		0		0		0		0		0		0	1	1	.	0		0	2	1	3	2259.5	2.13	2.02	0	0
1	56.1		0		0		0		0		0	.	0		0		0		0	.	0		0		0		0		0		0		0		0		0	1	1		0	1	0	0	2391.71	1.61	2.39	0	0
2	58.2		0		0		0		0		0	.	0		0		0		0	.	0		0		0		0		0		0		0		0		0	.	0		0	0	0	0	.	0.08	0.66	0	0
1	52.4		0		0		0		0		0	.	0		0		0		0	.	0		0		0		0		0		0		0		0		0	1	1		0	1	0	0	8806.08	3.54	2.73	0	0
3	16.5		0		0		0		0		0	.	0		0		0		0	.	0		0		0		0		0		0		0		0		0	.	0		0	0	0	0	3205.45	0.56	0.82	1	0
3	11.8		0		0		0		0		0	.	0		0		0		0	.	0		0		0		0		0		0		0		0		0	.	0		0	0	0	0	794.39	0.23	0.25	1	0
1	28.9		0		0		0		0		0	.	0		0		0		0	.	0		0		0		0		0		0		0		0		0	.	0		0	0	0	0	2855.11	0.31	0.73	0	0
3	15		0		0		0		0		0	.	0		0		0		0	.	0		0		0		0		0		0		0		0		0	.	0		0	0	0	0	429.83	0.03	0.19	1	0
3	2.4		0		0		0		0		0	1	1		0		0		0	.	0		0		0		0		0		0		0		0		0	.	0		0	1	0	0	803.98	0.33	0.42	1	0
2	51.3		0		0		0		0		0	.	0		0		0		0	.	0		0		0		0		0		0		0		0		0	1	1		0	1	0	0	2491.22	0.4	0.72	0	0
3	15.1		0		0		0		0		0	.	0		0		0		0	.	0		0		0		0		0		0		0		0		0	.	0		0	0	0	0	749.42	0.18	0.27	1	0
2	35.1		0		0		0		0		0	.	0		0		0		0	.	0		0		0		0		0		0		0		0		0	.	0		0	0	1	3	1596.78	4.98	1.85	0	0
1	32.3		0		0		0		0		0	.	0		0		0		0	.	0		0		0		0		0		0		0		0		0	.	0		0	0	1	4	2343.84	5.93	1.61	0	0
3	16.8		0		0		0		0		0	.	0		0		0		0	.	0		0		0		0		0		0		0		0		0	.	0		0	0	0	0	141.54	1.44	0.86	1	0
1	31.8		0		0		0		0		0	.	0		0		0		0	.	0		0		0		0		0		0		0		0		0	1	1		0	1	0	0	75.69	0.56	0.84	0	0
1	55.1		0		0		0		0		0	1	1		0		0		0	1	1	1	2		0		0		0		0		0		0		0	1	1		0	5	0	0	8574.15	3.26	4.4	0	0
2	54.4		0		0		0		0		0	.	0		0		0		0	1	1		0		0		0		0		0		0		0		0	1	1		0	2	1	2	28751.4	6.41	4.71	0	3
1	30.2		0		0		0		0		0	1	1		0		0		0	.	0		0		0		0		0		0		0		0		0	.	0		0	1	0	0	1723.19	1.97	3.38	0	0
3	12.2		0		0		0		0		0	.	0		0		0		0	.	0		0		0		0		0		0		0		0		0	.	0		0	0	0	0	254.62	0.03	0.23	1	0
3	7.1		0		0		0		0		0	1	1		0		0		0	.	0		0		0		0		0		0		0		0		0	.	0		0	1	0	0	615.29	0.65	0.45	1	0
1	32.5		0		0		0		0		0	.	0		0		0		0	.	0		0		0		0		0		0		0		0		0	.	0		0	0	0	0	2327.18	2.79	1.13	0	0
3	6.5		0		0		0		0		0	.	0		0		0		0	.	0		0		0		0		0		0		0		0		0	.	0		0	0	0	0	930.17	0.4	0.32	1	0
3	7.8		0		0		0		0		0	.	0		0		0		0	.	0		0		0		0		0		0		0		0		0	.	0		0	0	0	0	2475.01	0.46	0.37	1	0
1	52.8		0		0		0		0		0	.	0		0		0		0	.	0		0		0		0		0		0		0		0		0	.	0		0	0	0	0	26541.5	1.63	1.84	0	0
1	35		0		0		0		0		0	.	0		0		0		0	.	0		0		0		0		0		0		0		0		0	.	0		0	0	0	0	1435.62	0.19	0.43	0	0
1	44.3		0		0		0		0		0	.	0		0		0		0	.	0		0		0		0		0		0		0		0		0	.	0		0	0	0	0	1821.36	0.57	0.73	0	0
3	11		0		0		0		0		0	.	0		0		0		0	.	0		0		0		0		0		0		0		0		0	.	0		0	0	0	0	49.91	0.28	0.37	1	0
3	16.4		0		0		0		0		0	.	0		0		0		0	.	0		0		0		0		0		0		0		0		0	.	0		0	0	0	0	.	7.91	3.38	1	0
3	12.8		0		0		0		0		0	.	0		0		0		0	.	0		0		0		0		0		0		0		0		0	.	0		0	0	0	0	231.27	0.45	0.39	1	0
2	50.4		0		0		0		0		0	.	0		0	1	1	1	1	1	1	1	2		0		0		0		0		0		0	1	1	.	0		0	6	0	0	16586.2	4.58	4.46	0	0
1	39.3		0		0		0		0		0	1	1		0		0		0	.	0		0		0		0		0		0		0		0		0	1	1		0	2	0	0	5356.54	6.88	7.61	0	0
3	13.9		0		0		0		0		0	.	0		0		0		0	.	0		0		0		0		0		0		0		0		0	.	0		0	0	0	0	206.23	0.03	0.23	1	0
1	47.4		0		0		0		0		0	.	0		0		0		0	.	0		0		0		0		0		0		0		0		0	.	0		0	0	0	0	151	0.6	0.73	0	0
1	31.1		0		0		0		0		0	.	0		0		0		0	.	0		0		0		0		0		0		0		0		0	.	0		0	0	0	0	10377.2	0.65	0.85	0	0
1	55.9		0		0		0		0		0	.	0		0		0		0	.	0		0		0		0		0		0		0		0		0	1	1		0	1	0	0	1847.62	0.7	1.13	0	0
2	57.5		0		0		0	1	1		0	.	0		0	1	1		0	.	0		0	1	2	1	2		0		0		0		0		0	.	0		0	6	0	0	22320.1	8.37	5.63	0	1
1	31.9		0		0		0		0		0	.	0		0		0		0	.	0		0		0		0		0		0		0		0		0	.	0		0	0	0	0	762.53	0.99	0.9	0	0
2	49.5		0		0		0		0		0	.	0		0		0		0	.	0		0		0		0		0		0		0		0		0	.	0		0	0	0	0	8588.07	4.49	3.59	0	0
3	2.6		0		0		0		0		0	.	0		0		0		0	.	0		0		0		0		0		0		0		0		0	.	0		0	0	1	2	4735.93	0.32	0.32	1	0
3	2.5		0		0		0		0		0	.	0		0		0		0	.	0		0		0		0		0		0		0		0		0	.	0		0	0	0	0	228.6	0.33	0.36	1	0
3	2.5		0		0		0		0		0	1	1		0		0		0	.	0		0		0		0		0		0		0		0		0	.	0		0	1	0	0	1652.49	0.65	0.49	1	0
2	36.6		0		0		0		0		0	.	0		0		0		0	.	0		0		0		0		0		0		0		0		0	.	0		0	0	0	0	2163.96	0.3	0.48	0	0
3	11.1		0		0		0		0		0	.	0		0		0		0	.	0		0		0		0		0		0		0		0		0	.	0		0	0	0	0	528.3	0.13	0.23	1	0
3	11.1		0		0		0		0		0	.	0		0		0		0	.	0		0		0		0		0		0		0		0		0	.	0		0	0	0	0	954.95	0.85	1.35	1	0
3	16.6		0		0		0		0		0	.	0		0		0		0	.	0		0		0		0		0		0		0		0		0	.	0		0	0	0	0	120.05	0.08	0.19	1	0
1	45.5		0		0		0		0		0	.	0		0		0		0	.	0		0		0		0		0		0		0		0		0	1	1		0	1	0	0	2455.87	1.76	1.54	0	0
1	48.5		0		0		0	1	1		0	1	1		0		0		0	1	1		0		0		0		0		0		0		0		0	1	1		0	4	0	0	4617.44	2.44	3.07	0	0
3	18.1		0		0		0		0		0	.	0		0		0		0	.	0		0		0		0		0		0		0		0		0	.	0		0	0	0	0	290	0.02	0.11	0	0
3	16.1		0		0		0		0		0	.	0		0		0		0	.	0		0		0		0		0		0		0		0		0	.	0		0	0	0	0	1169.29	0.61	0.63	1	0
1	51.2		0		0		0		0		0	.	0		0		0		0	.	0		0		0		0		0		0		0		0		0	.	0		0	0	0	0	453.16	0.44	0.83	0	0
3	6.1		0		0		0		0		0	.	0		0		0		0	.	0		0		0		0		0		0		0		0		0	.	0		0	0	0	0	90	0.08	0.14	1	0
3	15.3		0		0		0		0		0	.	0		0		0		0	.	0		0		0		0		0		0		0		0		0	.	0		0	0	0	0	.	0.03	0.23	1	0
1	56.7		0		0		0		0		0	.	0		0		0		0	.	0		0		0		0		0		0		0		0		0	1	1		0	1	0	0	8936.22	1.22	1.68	0	0
1	62		0		0		0		0		0	.	0		0		0		0	.	0		0		0		0	1	2		0		0		0		0	1	1		0	3	0	0	.	1.54	2.11	0	0
1	52.7		0		0		0		0		0	.	0		0		0		0	.	0		0		0		0	1	2		0		0		0		0	.	0		0	2	0	0	11660	3	2.78	0	0
1	28.5		0		0		0		0		0	1	1		0		0		0	.	0		0		0		0		0		0		0		0		0	.	0		0	1	0	0	585.92	1.1	1.2	0	0
1	34.6		0		0		0		0		0	.	0		0		0		0	.	0		0		0		0		0		0		0	1	6	1	1	.	0		0	7	0	0	2587.27	0.5	0.79	0	1
1	44.2		0		0		0		0		0	.	0		0		0		0	.	0		0		0		0		0		0		0		0		0	.	0		0	0	0	0	649.39	0.08	0.47	0	0
1	22.8		0		0		0		0		0	.	0		0		0		0	.	0		0		0		0		0		0		0		0		0	.	0		0	0	0	0	3280.84	0.2	0.53	0	0
1	53.7		0		0		0		0		0	.	0		0		0		0	.	0		0		0		0		0	1	3		0		0		0	.	0		0	3	0	0	228.9	4.43	2.73	0	0
1	51.5		0		0		0		0		0	.	0		0		0		0	.	0		0		0		0		0		0		0		0		0	1	1		0	1	0	0	562.56	0.85	0.9	0	0
1	28.4		0		0		0		0		0	.	0		0		0		0	.	0		0		0		0		0		0		0		0		0	.	0		0	0	0	0	2472.91	0.45	0.43	0	0
1	37.3		0		0		0		0		0	.	0		0		0		0	.	0		0		0		0		0		0		0		0		0	.	0		0	0	0	0	3753.9	0.75	0.75	0	0
1	44.4		0		0		0		0		0	.	0		0		0		0	.	0		0		0		0		0		0		0		0		0	.	0		0	0	0	0	1357.49	0.35	0.85	0	0
1	38.2		0		0		0		0		0	.	0		0		0		0	.	0		0		0		0		0		0		0		0		0	.	0		0	0	0	0	444.5	0.23	0.42	0	0
1	30.5		0		0		0		0		0	.	0		0		0		0	.	0		0		0		0		0		0		0		0		0	.	0		0	0	0	0	2396.67	0.19	0.6	0	0
3	5.9		0		0		0		0		0	.	0		0		0		0	.	0		0		0		0		0		0		0		0		0	.	0		0	0	0	0	507.09	0.18	0.21	1	0
3	14.7		0		0		0		0		0	.	0		0		0		0	.	0		0		0		0		0		0		0		0		0	.	0		0	0	0	0	2154.28	0.2	0.31	1	0
1	56.3		0		0		0		0		0	.	0		0		0		0	1	1		0		0		0		0		0		0		0		0	1	1	1	2	4	0	0	3482.45	1.79	4.21	0	0
1	30		0		0		0		0		0	.	0		0		0		0	.	0		0		0		0		0		0		0		0		0	.	0		0	0	1	2	318.22	2.47	0.56	0	0
1	31.1		0		0		0		0		0	.	0		0		0		0	.	0		0		0		0		0		0		0		0		0	.	0		0	0	0	0	683.93	0.03	0.22	0	0
1	44.8		0		0		0		0		0	.	0		0		0		0	.	0		0		0		0		0		0		0		0		0	.	0		0	0	0	0	1656.63	2.79	1.99	0	0
3	16.4		0		0		0		0		0	.	0		0		0		0	.	0		0		0		0		0		0		0		0		0	.	0		0	0	0	0	2259.63	0.03	0.23	1	0
1	48.5		0		0		0		0		0	.	0		0		0		0	.	0		0		0		0		0		0		0		0		0	1	1		0	1	0	0	12384.1	3.26	2.72	0	0
3	4.2		0		0		0		0		0	1	1		0		0		0	.	0		0		0		0		0		0		0		0		0	.	0		0	1	0	0	1309.35	0.66	0.51	1	0
2	36.9		0		0		0		0		0	.	0		0		0		0	.	0		0		0		0		0		0		0		0		0	1	1		0	1	0	0	3190.32	0.33	0.76	0	0
3	18.1		0		0		0		0		0	.	0		0		0		0	.	0		0		0		0		0		0		0		0		0	.	0		0	0	0	0	.	0.74	0.96	0	0
2	48.1		0		0		0		0		0	.	0		0		0		0	.	0		0		0		0		0		0		0		0		0	.	0		0	0	0	0	.	0.08	0.47	0	0
3	2.4		0		0		0		0		0	.	0		0		0		0	.	0		0		0		0		0		0		0		0		0	.	0		0	0	0	0	4349.29	1.54	0.82	1	0
1	42.9		0		0		0		0		0	.	0		0		0		0	1	1		0		0		0		0		0		0		0		0	.	0		0	1	0	0	642.38	1.6	1.92	0	0
2	52.2		0		0		0		0		0	.	0		0		0		0	.	0		0		0		0		0		0		0		0		0	.	0		0	0	0	0	.	0.08	0.47	0	0
1	24.8		0		0		0		0		0	.	0		0		0		0	.	0		0		0		0		0		0		0		0		0	.	0		0	0	0	0	5621.76	1.5	1.28	0	0
1	38.3		0		0		0		0		0	.	0		0		0		0	.	0		0		0		0	1	2		0		0		0	1	1	.	0		0	3	0	0	2423.25	2.06	2.24	0	0
3	15.5		0		0		0		0		0	.	0		0		0		0	.	0		0		0		0		0		0		0		0		0	.	0		0	0	0	0	5394.05	0.58	0.46	1	0
3	16.5		0		0		0		0		0	1	1		0		0		0	.	0		0		0		0		0		0		0		0		0	.	0		0	1	0	0	1453.8	0.61	0.81	1	1
1	47.7		0		0		0		0		0	.	0		0		0		0	.	0		0		0		0		0		0		0		0		0	1	1		0	1	0	0	3878.44	3.29	2.54	0	0
1	48.3		0		0		0		0		0	.	0		0		0		0	.	0		0		0		0		0		0		0		0		0	.	0	1	2	2	0	0	2795.13	1.05	2.19	0	0
1	42.5		0		0		0		0		0	.	0		0		0		0	.	0		0		0		0		0		0		0		0		0	.	0		0	0	0	0	565.5	0.05	0.4	0	0
3	15.8		0		0		0		0		0	.	0		0		0		0	.	0		0		0		0		0		0		0		0		0	.	0		0	0	0	0	261.35	0.03	0.23	1	0
3	2.4		0		0		0		0		0	.	0		0		0		0	.	0		0		0		0		0		0		0		0		0	.	0		0	0	0	0	2997.88	0.67	0.38	1	0
2	49.5		0		0		0		0		0	.	0		0		0		0	.	0		0		0		0		0		0		0		0		0	.	0		0	0	0	0	57	0.08	0.47	0	0
3	6.8		0		0		0		0		0	1	1		0		0		0	.	0		0		0		0		0		0		0		0		0	.	0		0	1	0	0	99	0.33	0.46	1	0
3	2.5		0		0		0		0		0	.	0		0		0		0	.	0		0		0		0		0		0		0		0		0	.	0		0	0	0	0	518	0.09	0.17	1	0
1	51.5		0		0	1	1		0		0	.	0		0		0		0	1	1		0		0		0	1	2		0		0		0		0	1	1	1	2	7	2	18	4836.42	27.25	15.72	0	0
3	10		0		0		0		0		0	.	0		0		0		0	.	0		0		0		0		0		0		0		0		0	.	0		0	0	0	0	191	0.06	0.21	1	0
2	42.1		0		0		0		0		0	.	0		0		0		0	.	0		0		0		0		0		0		0		0		0	1	1		0	1	0	0	5778.71	1.02	0.98	0	0
1	23.6		0		0		0		0		0	.	0		0		0		0	.	0		0		0		0		0		0		0		0		0	.	0		0	0	0	0	1086.19	1.28	1.07	0	0
1	24.5		0		0		0		0		0	.	0		0		0		0	.	0		0		0		0		0		0		0		0		0	.	0		0	0	0	0	983.73	1.39	2.33	0	0
1	52		0		0		0		0		0	.	0		0		0		0	1	1		0		0		0		0		0		0		0		0	.	0		0	1	0	0	2331.88	1.58	1.65	0	0
2	61.3		0		0		0		0		0	.	0		0		0		0	1	1		0		0		0		0		0		0		0		0	1	1		0	2	0	0	72	1.3	1.95	0	0
3	20.8		0		0		0		0		0	.	0		0		0		0	.	0		0		0		0		0		0		0		0		0	.	0		0	0	0	0	135.8	0.26	0.45	0	0
1	49.6		0		0	1	1		0		0	.	0		0		0		0	1	1		0		0		0		0		0		0		0		0	1	1		0	3	0	0	7363.01	4.11	4.42	0	0
1	53.1		0		0		0		0		0	.	0		0		0		0	1	1		0		0		0	1	2		0		0		0		0	1	1		0	4	0	0	494.52	2.19	1.39	0	0
1	40.3		0		0		0		0		0	.	0		0		0		0	.	0		0		0		0		0		0		0		0		0	1	1		0	1	0	0	1915.33	0.53	0.98	0	0
2	42.7		0		0		0		0		0	.	0		0		0		0	.	0		0		0		0		0		0		0		0		0	.	0		0	0	0	0	1323.98	0.12	0.42	0	0
3	5.6		0		0		0		0		0	.	0		0		0		0	.	0		0		0		0		0		0		0		0		0	.	0		0	0	0	0	511.95	0.24	0.3	1	0
3	3.3		0		0		0		0		0	.	0		0		0		0	.	0		0		0		0		0		0		0		0		0	.	0		0	0	0	0	420.22	0.21	0.26	1	0
3	12.1		0		0		0		0		0	.	0		0		0		0	.	0		0		0		0		0		0		0		0		0	.	0		0	0	0	0	201.1	0.13	0.25	1	0
1	46.7		0		0		0		0		0	.	0		0		0		0	.	0		0		0		0		0		0		0		0		0	1	1		0	1	0	0	6212.21	3.84	3.39	0	0
1	21.8		0		0		0		0		0	.	0		0		0		0	.	0		0		0		0		0		0		0		0		0	.	0		0	0	0	0	1514.6	0.59	0.52	0	0
3	7.7		0		0		0		0		0	.	0		0		0		0	.	0		0		0		0		0		0		0		0		0	.	0		0	0	0	0	174.3	0.25	0.26	1	0
1	22.9		0		0		0		0		0	.	0		0		0		0	.	0		0		0		0		0		0		0		0		0	.	0		0	0	0	0	737.91	0.04	0.38	0	0
2	32.5		0		0		0		0		0	.	0		0		0		0	.	0		0		0		0		0		0		0		0		0	.	0	1	2	2	0	0	2084.98	1.5	1.48	0	0
3	3.2		0		0		0		0		0	1	1		0		0		0	.	0		0		0		0		0		0		0		0		0	.	0		0	1	0	0	1172.06	0.58	0.49	1	0
3	5		0		0		0		0		0	.	0		0		0		0	.	0		0		0		0		0		0		0		0		0	.	0		0	0	0	0	409.42	1.17	0.78	1	0
2	48.4		0		0		0		0		0	.	0		0		0		0	.	0		0		0		0		0		0		0		0		0	.	0		0	0	0	0	.	0.08	0.47	0	0
1	49.2		0		0		0		0		0	.	0		0		0		0	.	0		0		0		0		0		0		0		0		0	1	1		0	1	0	0	2312.74	2.59	2.14	0	0
1	56.2		0		0		0	1	1		0	.	0		0		0		0	.	0		0		0		0		0		0		0		0		0	.	0		0	1	0	0	3017.33	5.09	3.65	0	0
1	36.7		0		0		0		0		0	.	0		0		0		0	.	0		0		0		0		0		0		0		0		0	.	0		0	0	0	0	300	0.4	0.63	0	0
1	26.4		0		0		0		0		0	.	0		0		0		0	.	0		0		0		0		0		0		0		0		0	.	0		0	0	0	0	251.38	0.45	2.34	0	0
1	40.7		0		0		0		0		0	.	0		0		0		0	.	0		0		0		0		0		0		0		0		0	.	0		0	0	0	0	4336.67	3.47	3.64	0	0
3	7.9		0		0		0		0		0	1	1		0		0		0	.	0		0		0		0		0		0		0		0		0	.	0		0	1	0	0	.	0.25	0.32	1	0
2	41.1		0		0		0		0		0	.	0		0		0		0	.	0		0		0		0		0		0		0		0		0	.	0		0	0	0	0	2077.24	0.05	0.3	0	0
3	2.4		0		0		0		0		0	1	1		0		0		0	.	0		0		0		0		0		0		0		0		0	.	0		0	1	0	0	7677.59	1.47	1.09	1	0
2	41.8		0		0		0		0		0	.	0		0		0		0	.	0		0		0		0		0		0		0		0		0	.	0		0	0	0	0	2619	0.05	0.3	0	2
1	38.4		0		0		0		0		0	.	0		0		0		0	.	0		0		0		0		0		0		0		0		0	.	0		0	0	0	0	180	0.16	0.3	0	0
3	8.8		0		0		0		0		0	.	0		0		0		0	.	0		0		0		0		0		0		0		0		0	.	0		0	0	0	0	739.55	0.17	0.23	1	0
3	16.9		0		0		0		0		0	.	0		0		0		0	.	0		0		0		0		0		0		0		0		0	.	0		0	0	0	0	1335.86	0.18	0.23	1	0
1	51.2		0		0		0		0		0	.	0		0		0		0	.	0		0		0		0		0		0		0		0		0	.	0		0	0	0	0	1189.14	2.29	2.1	0	0
2	54.7		0		0		0		0		0	.	0		0		0		0	.	0		0		0		0		0		0		0		0		0	.	0		0	0	0	0	163.53	2.61	3.18	0	0
1	22.1		0		0		0		0		0	1	1		0		0		0	.	0		0		0		0		0		0		0		0		0	.	0		0	1	0	0	2958.85	0.6	1.04	0	0
1	31.7		0		0		0		0		0	.	0		0		0		0	1	1		0		0		0		0		0		0		0		0	1	1		0	2	0	0	6045.46	1.15	1.51	0	3
3	3.8		0		0		0		0		0	.	0		0		0		0	.	0		0		0		0		0		0		0		0		0	.	0		0	0	0	0	567.32	0.39	0.32	1	0
1	49.8		0		0		0		0		0	.	0	1	1		0		0	.	0		0		0		0		0		0		0		0		0	.	0		0	1	0	0	2993	3.96	1.64	0	0
3	17.7		0		0		0		0		0	.	0		0		0		0	.	0		0		0		0		0		0		0		0		0	.	0		0	0	0	0	221.37	0.26	0.45	1	0
1	33		0		0		0		0		0	1	1		0		0		0	.	0		0		0		0		0		0		0		0		0	.	0		0	1	0	0	9974.46	0.95	0.81	0	0
3	12.5		0		0		0		0		0	.	0		0		0		0	.	0		0		0		0		0		0		0		0		0	.	0		0	0	0	0	615.41	0.2	0.32	1	0
3	9.7		0		0		0		0		0	.	0		0		0		0	.	0		0		0		0		0		0		0		0		0	.	0		0	0	0	0	318.41	0.08	0.12	1	0
1	39.8		0		0		0		0		0	.	0		0		0		0	.	0		0		0		0		0		0		0	1	6		0	.	0		0	6	0	0	3559.48	2.41	2.09	0	0
1	34.1		0		0		0		0		0	1	1		0		0		0	1	1		0		0		0	1	2		0		0		0		0	1	1		0	5	0	0	2456.37	2	2.6	0	0
2	24.3		0		0		0		0		0	.	0		0		0		0	.	0		0		0		0		0		0		0		0		0	.	0		0	0	0	0	.	0.57	0.79	0	0
1	53		0		0		0		0		0	.	0		0		0		0	.	0		0		0		0		0		0		0		0		0	.	0		0	0	0	0	1226.38	0.91	0.95	0	0
1	38.8		0		0		0		0		0	.	0		0		0		0	.	0		0		0		0		0		0		0		0		0	.	0		0	0	4	51	37195.1	19.35	8.58	0	8
1	32		0		0		0		0		0	.	0		0		0		0	.	0		0		0		0		0		0		0		0		0	.	0		0	0	0	0	4055.04	0.03	0.22	0	0
1	28.1		0		0		0		0		0	.	0		0		0		0	.	0		0		0		0		0		0		0		0		0	.	0		0	0	1	11	.	6.57	2.76	0	0
1	47.4		0		0		0		0		0	1	1		0		0		0	.	0		0		0		0		0		0		0		0		0	.	0		0	1	0	0	1005.58	2.26	2.61	0	0
3	2.4		0		0		0		0		0	.	0		0		0		0	.	0		0		0		0		0		0		0		0		0	.	0		0	0	0	0	2048.58	0.6	0.54	1	0
2	26.1		0		0		0		0		0	.	0		0		0		0	.	0		0		0		0		0		0		0		0		0	1	1		0	1	0	0	.	0.46	0.66	0	0
1	44.9		0		0		0		0		0	1	1		0		0		0	.	0		0		0		0		0		0		0		0		0	.	0		0	1	0	0	3873.42	1.81	1.58	0	0
1	31.6		0		0		0		0		0	.	0		0		0		0	.	0		0		0		0		0		0		0		0		0	.	0		0	0	0	0	4501.82	0.61	0.97	0	0
1	53.3		0	1	1		0		0		0	.	0		0		0		0	1	1	1	2		0		0		0		0		0		0		0	1	1		0	5	0	0	1896.92	4.62	6.64	0	0
1	32.6		0		0		0		0		0	.	0		0		0		0	.	0		0		0		0		0		0		0		0		0	1	1		0	1	0	0	17955.3	1.27	3.15	0	7
2	32.6		0		0		0		0		0	.	0		0		0		0	.	0		0		0		0		0		0		0		0		0	.	0		0	0	0	0	3366.94	1.51	1.52	0	0
3	3.6		0		0		0		0		0	1	1		0		0		0	.	0		0		0		0		0		0		0		0		0	.	0		0	1	0	0	1379.82	0.45	0.46	1	0
1	44.1		0		0		0		0		0	.	0		0		0		0	.	0		0		0		0		0		0		0		0		0	.	0		0	0	0	0	4316.23	6.48	3.18	0	0
3	15.8		0		0		0		0		0	.	0		0		0		0	.	0		0		0		0		0		0		0		0		0	.	0		0	0	0	0	375.38	2.78	0.38	1	0
1	51.4		0		0		0		0		0	.	0		0		0		0	.	0		0		0		0		0		0		0		0		0	1	1		0	1	0	0	4621.18	0.95	1.5	0	0
1	51.6		0		0		0		0		0	.	0		0		0		0	.	0		0		0		0		0		0		0		0		0	.	0		0	0	0	0	.	0.08	0.47	0	0
1	48.8		0		0		0		0		0	.	0		0		0		0	.	0		0		0		0		0		0		0		0		0	.	0		0	0	0	0	3764.47	0.35	0.81	0	0
1	23.6		0		0		0		0		0	1	1		0		0	1	1	.	0		0		0	1	2	1	2		0		0		0		0	1	1	1	2	9	3	15	7097.17	40.77	41.74	0	0
1	27.9		0		0		0		0		0	.	0		0		0		0	.	0		0		0		0		0		0		0		0		0	.	0		0	0	0	0	600.87	0.44	0.59	0	0
3	12.8		0		0		0		0		0	.	0		0		0		0	.	0		0		0		0		0		0		0		0		0	.	0		0	0	0	0	164.27	0.38	0.41	1	0
1	47.8		0		0		0		0		0	.	0		0		0		0	.	0		0		0		0		0		0		0		0		0	.	0		0	0	0	0	4942.58	1.11	1.45	0	0
3	19.7		0		0		0		0		0	.	0		0		0		0	.	0		0		0		0		0		0		0		0		0	.	0		0	0	0	0	.	0.07	0.19	0	0
3	15.9		0		0		0		0		0	.	0		0		0		0	.	0		0		0		0		0		0		0		0		0	.	0		0	0	0	0	1222.24	0.62	0.69	1	0
2	52.6		0		0		0		0		0	.	0		0		0		0	.	0		0		0		0		0		0		0		0		0	.	0		0	0	0	0	155.37	1.33	1.05	0	0
1	30.4		0		0		0		0		0	.	0		0		0		0	.	0		0		0		0		0		0		0	1	6		0	.	0		0	6	0	0	9720.63	4.61	5.4	0	0
1	41.8		0		0		0		0		0	.	0		0		0		0	.	0		0		0		0		0		0		0		0		0	.	0		0	0	0	0	1404.82	1.38	1.36	0	0
1	32.2		0		0		0		0		0	.	0		0		0		0	.	0		0		0		0		0		0		0		0		0	.	0		0	0	0	0	.	0.03	0.29	0	0
1	59.8		0		0		0		0		0	.	0		0		0		0	.	0		0		0		0	1	2		0		0		0		0	.	0		0	2	0	0	10347.1	3.74	2.2	0	0
1	44.3		0		0		0		0		0	.	0		0		0		0	1	1		0		0		0		0		0		0		0		0	.	0		0	1	0	0	2881.41	1.32	1.29	0	0
3	13.5		0		0		0		0		0	.	0		0		0		0	.	0		0		0		0		0		0		0		0		0	.	0		0	0	0	0	753.81	0.08	0.19	1	0
3	16.2		0		0		0		0		0	.	0		0		0		0	.	0		0		0		0		0		0		0		0		0	.	0		0	0	0	0	92.46	0.08	0.19	1	0
1	38.4	1	1		0		0		0		0	.	0		0		0		0	.	0		0		0		0		0		0		0		0		0	.	0		0	1	0	0	4252.45	4.49	2.06	0	0
1	36.7		0		0		0		0		0	.	0		0		0		0	.	0		0		0		0		0		0		0		0		0	.	0		0	0	0	0	576.32	1.01	0.92	0	0
3	14.2		0		0		0		0		0	.	0		0		0		0	.	0		0		0		0		0		0		0		0		0	.	0		0	0	0	0	263.81	0.08	0.19	1	0
1	28.6		0		0		0		0		0	.	0		0		0		0	.	0		0		0		0		0		0		0		0	1	1	1	1		0	2	0	0	2321.24	3.97	5.83	0	0
1	28.6		0		0		0		0		0	1	1		0		0		0	.	0		0		0		0		0		0		0		0		0	.	0		0	1	0	0	9138.94	1.38	1.74	0	2
1	55.4		0		0		0		0		0	.	0		0		0		0	.	0		0		0		0	1	2		0		0		0		0	1	1		0	3	0	0	1792.67	4.25	3.22	0	0
3	7		0		0		0		0		0	.	0		0		0		0	.	0		0		0		0		0		0		0		0		0	.	0	1	2	2	1	2	1890.37	1.67	0.9	1	0
3	2.4		0		0		0		0		0	1	1		0		0		0	.	0		0		0		0		0		0		0		0		0	.	0		0	1	0	0	706.64	0.64	0.45	1	0
2	33.3		0		0		0		0		0	.	0		0		0		0	.	0		0		0		0		0		0		0		0		0	.	0		0	0	0	0	.	0.05	0.5	0	0
2	56		0		0		0		0		0	.	0		0		0		0	.	0		0		0		0		0		0		0		0		0	.	0		0	0	0	0	.	0.12	0.73	0	0
3	2.9		0		0		0		0		0	.	0		0		0		0	.	0		0		0		0		0		0		0		0		0	.	0		0	0	0	0	332.78	0.09	0.15	1	0
3	10.4		0		0		0		0		0	.	0		0		0		0	.	0		0		0		0		0		0		0		0		0	.	0		0	0	0	0	143	0.11	0.16	1	0
3	13.3		0		0		0		0		0	1	1		0		0		0	.	0		0		0		0		0		0		0		0		0	.	0		0	1	0	0	664.58	0.62	0.59	1	0
2	40.3		0		0		0		0		0	1	1		0		0		0	.	0		0		0		0		0		0		0		0	1	1	1	1	1	2	5	0	0	2348.03	1.76	2.4	0	0
1	29.8		0		0		0		0		0	.	0		0		0		0	.	0		0		0		0		0		0		0		0		0	.	0		0	0	0	0	2082.74	1.08	1.12	0	0
2	46.1		0		0		0		0		0	.	0		0		0		0	.	0		0		0		0		0		0		0		0		0	.	0		0	0	0	0	389.53	0.06	0.5	0	0
1	52		0		0		0		0		0	.	0		0		0		0	.	0		0		0		0		0		0		0		0		0	.	0		0	0	0	0	343.85	0.42	0.83	0	0
1	42.6		0		0		0		0		0	.	0		0		0		0	.	0		0		0		0		0		0		0		0		0	.	0		0	0	0	0	1213.86	1.11	1.03	0	0
2	51.3		0		0	1	1	1	1		0	.	0		0		0		0	.	0		0		0		0		0		0		0		0		0	.	0		0	2	0	0	571.93	2.97	2.11	0	0
3	5.5		0		0		0		0		0	.	0		0		0		0	.	0		0		0		0		0		0		0		0		0	.	0		0	0	0	0	356.2	1.94	0.73	1	0
3	4.3		0		0		0		0		0	.	0		0		0		0	.	0		0		0		0		0		0		0		0		0	.	0		0	0	0	0	3779.88	0.16	0.23	1	0
1	28.7		0		0		0		0		0	.	0		0		0		0	.	0		0		0		0		0		0		0		0		0	.	0		0	0	0	0	726.02	0.57	0.84	0	0
3	2.4		0		0		0		0		0	.	0		0		0		0	.	0		0		0		0		0		0		0		0		0	.	0		0	0	0	0	541.95	1.32	1.53	1	0
3	3.2		0		0		0		0		0	.	0		0		0		0	.	0		0		0		0		0		0		0		0		0	.	0		0	0	0	0	217.15	0.51	0.28	1	0
3	15.7		0		0		0		0		0	.	0		0		0		0	.	0		0		0		0		0		0		0		0		0	.	0		0	0	0	0	147.32	0.03	0.19	1	0
3	20.5		0		0		0		0		0	.	0		0		0		0	.	0		0		0		0		0		0		0		0		0	.	0		0	0	0	0	1233.73	1.23	0.72	0	0
3	18.7		0		0		0		0		0	.	0		0		0		0	.	0		0		0		0		0		0		0		0		0	.	0		0	0	0	0	671.37	1.62	0.86	0	0
3	16.9		0		0		0		0		0	.	0		0		0		0	.	0		0		0		0		0		0		0		0		0	.	0		0	0	0	0	198	1.15	0.84	1	0
3	13		0		0		0		0		0	.	0		0		0		0	.	0		0		0		0		0		0		0		0		0	.	0		0	0	0	0	1449	0.08	0.19	1	0
3	2.4		0		0		0		0		0	.	0		0		0		0	.	0		0		0		0		0		0		0		0		0	.	0		0	0	0	0	646.46	0.19	0.28	1	0
1	40.1		0		0		0		0		0	.	0		0		0		0	.	0		0		0		0		0		0		0		0		0	.	0		0	0	0	0	3930.69	0.55	0.46	0	0
1	51.6		0		0		0		0		0	.	0		0		0		0	1	1		0		0		0		0		0		0		0		0	1	1		0	2	0	0	1772.94	2.34	2.05	0	0
1	24.8		0		0		0		0		0	1	1		0		0		0	.	0		0		0		0		0		0		0		0		0	.	0		0	1	0	0	7027.02	2.37	2.82	0	0
3	3.4		0		0		0		0		0	1	1		0		0		0	.	0		0		0		0		0		0		0		0		0	.	0		0	1	0	0	1008.58	1.1	0.82	1	0
1	43.9		0		0		0		0		0	.	0		0		0		0	.	0		0		0		0		0		0		0		0	1	1	.	0	1	2	3	1	5	24218.7	6.07	4.81	0	0
1	51.4		0		0		0		0		0	1	1		0		0		0	.	0		0		0		0		0		0		0		0		0	1	1		0	2	0	0	16361.1	3.7	4.2	0	0
3	12.4		0		0		0		0		0	.	0		0		0		0	.	0		0		0		0		0		0		0		0		0	.	0		0	0	0	0	1917.88	0.08	0.23	1	0
3	2.5		0		0		0		0		0	.	0		0		0		0	.	0		0		0		0		0		0		0		0		0	.	0		0	0	0	0	656.62	0.42	0.33	1	0
3	2.4		0		0		0		0		0	.	0		0		0		0	.	0		0		0		0		0		0		0		0		0	.	0		0	0	0	0	314.93	0.41	0.48	1	0
3	3		0		0		0		0		0	.	0		0		0		0	.	0		0		0		0		0		0		0		0		0	.	0		0	0	0	0	.	0.12	0.18	1	0
3	3		0		0		0		0		0	.	0		0		0		0	.	0		0		0		0		0		0		0		0		0	.	0		0	0	0	0	.	0.06	0.18	1	0
1	32.6		0		0		0		0		0	.	0		0		0		0	1	1		0		0		0	1	2		0		0		0		0	1	1		0	4	0	0	962.68	1.34	1.19	0	0
1	60.6		0		0		0		0		0	.	0		0		0		0	.	0		0		0		0		0		0		0		0		0	.	0		0	0	0	0	1066.56	0.3	0.93	0	0
1	37.3		0		0		0		0		0	.	0		0		0		0	1	1		0		0		0		0		0		0		0		0	1	1		0	2	0	0	3189.93	3.67	3.68	0	0
1	36.3		0		0		0		0		0	.	0		0		0		0	.	0		0		0		0		0		0		0		0		0	.	0		0	0	0	0	1452.29	0.11	0.42	0	0
3	7.5		0		0		0		0		0	.	0		0		0		0	.	0		0		0		0		0		0		0		0		0	.	0		0	0	0	0	290.72	0.27	0.3	1	0
2	29.1		0		0		0		0		0	.	0		0		0		0	.	0		0		0		0		0		0		0		0		0	.	0		0	0	0	0	77.67	0.05	0.5	0	0
3	6.4		0		0		0		0		0	.	0		0		0		0	.	0		0		0		0		0		0		0		0		0	.	0		0	0	0	0	954.05	0.23	0.25	1	0
3	10.8		0		0		0		0		0	.	0		0		0		0	.	0		0		0		0		0		0		0		0		0	.	0		0	0	0	0	18455.1	0.08	0.14	1	1
3	13.4		0		0		0		0		0	.	0		0		0		0	.	0		0		0		0		0		0		0		0		0	.	0		0	0	0	0	1456.33	0.08	0.23	1	0
1	36.9		0		0		0		0		0	.	0		0		0		0	.	0		0		0		0		0		0		0		0		0	.	0		0	0	0	0	1181.68	0.65	0.64	0	0
3	3		0		0		0		0		0	.	0		0		0		0	.	0		0		0		0		0		0		0		0		0	.	0		0	0	0	0	920.37	0.1	0.2	1	0
1	42.3		0		0	1	1		0		0	1	1		0		0		0	.	0		0		0		0		0		0		0		0		0	.	0		0	2	0	0	2967.26	3.88	2.85	0	0
1	25.7		0		0		0		0		0	.	0		0		0		0	.	0		0		0		0		0		0		0		0		0	.	0		0	0	0	0	874.96	0.51	0.74	0	0
1	52		0		0		0		0		0	.	0		0		0		0	.	0		0		0		0		0		0		0		0		0	.	0		0	0	0	0	3615.06	1.32	1.42	0	0
2	55.6		0		0		0		0		0	.	0		0		0		0	.	0		0		0		0		0		0		0		0		0	.	0		0	0	0	0	410	0.12	0.73	0	0
1	34.9		0		0		0		0		0	.	0		0		0		0	.	0		0		0		0		0		0		0		0		0	1	1		0	1	0	0	3885.06	0.45	0.85	0	0
1	25		0		0		0		0		0	.	0		0		0		0	.	0		0		0		0		0		0		0		0		0	.	0		0	0	0	0	.	0.46	0.4	0	0
1	43		0		0		0		0		0	.	0		0		0		0	.	0		0		0		0		0		0		0		0		0	1	1		0	1	0	0	5088.57	1.69	0.81	0	0
3	2.4		0		0		0		0		0	.	0		0		0		0	.	0		0		0		0		0		0		0		0		0	.	0		0	0	0	0	530.88	0.44	0.39	1	0
3	2.4		0		0		0		0		0	.	0		0		0		0	.	0		0		0		0		0		0		0		0		0	.	0		0	0	0	0	2062.54	0.59	0.44	1	0
3	2.5		0		0		0		0		0	.	0		0		0		0	.	0		0		0		0		0		0		0		0		0	.	0		0	0	0	0	513.09	1.16	0.45	1	0
3	2.4		0		0		0		0		0	1	1		0		0		0	.	0		0		0		0		0		0		0		0		0	.	0		0	1	0	0	2064.06	1.49	1.08	1	0
3	15.3		0		0		0		0		0	.	0		0		0		0	.	0		0		0		0		0		0		0		0		0	.	0		0	0	0	0	638.12	0.33	0.41	1	0
3	3.7		0		0		0		0		0	.	0		0		0		0	.	0		0		0		0		0		0		0		0		0	.	0		0	0	0	0	516.79	0.28	0.31	1	0
2	28.8		0		0		0		0		0	.	0		0		0		0	.	0		0		0		0		0		0		0		0		0	.	0		0	0	0	0	221.33	0.96	1.28	0	0
3	10.1		0		0		0		0		0	.	0		0		0		0	.	0		0		0		0		0		0		0		0		0	.	0		0	0	0	0	2100.85	0.54	0.46	1	0
3	2.4		0		0		0		0		0	1	1		0		0		0	.	0		0		0		0		0		0		0		0		0	.	0		0	1	0	0	772.94	0.66	0.43	1	0
1	31		0		0		0		0		0	1	1		0		0		0	1	1		0		0		0		0		0		0		0		0	1	1		0	3	0	0	21441.1	2.76	3.71	0	3
1	24.8		0		0		0		0		0	.	0		0		0		0	.	0		0		0		0		0		0		0		0		0	.	0		0	0	0	0	439.29	0.34	0.72	0	0
1	32.5		0		0		0		0		0	1	1		0		0		0	.	0		0		0		0		0		0		0		0		0	.	0		0	1	0	0	1357.31	1.05	1.21	0	0
1	26.9		0		0		0		0		0	.	0		0		0		0	.	0		0		0		0		0		0		0		0		0	.	0		0	0	0	0	936.54	1.28	0.49	0	0
1	29		0		0		0		0		0	.	0		0		0		0	.	0		0		0		0		0		0		0		0		0	.	0		0	0	0	0	269.09	0.29	0.69	0	0
1	41		0		0		0		0		0	1	1		0		0		0	.	0	1	2		0		0		0		0		0		0		0	1	1		0	4	0	0	2140.84	1	1.53	0	0
3	5.7		0		0		0		0		0	.	0		0		0		0	.	0		0		0		0		0		0		0		0		0	.	0		0	0	0	0	183.1	0.59	0.65	1	0
2	57		0		0		0		0		0	.	0		0		0		0	.	0		0		0		0	1	2		0		0		0	1	1	1	1		0	4	1	3	4645.12	6.53	5.4	0	0
1	34.3		0		0		0		0		0	.	0		0		0		0	.	0		0		0		0		0		0		0		0		0	1	1		0	1	0	0	1652.24	1.85	1.63	0	0
3	16.8		0		0		0		0		0	.	0		0		0		0	.	0		0		0		0		0		0		0		0		0	.	0		0	0	0	0	1609.34	1.75	1.69	1	0
3	13.6		0		0		0		0		0	.	0		0		0		0	.	0		0		0		0		0		0		0		0		0	.	0		0	0	0	0	945.37	0.19	0.28	1	0
1	48.4		0		0		0		0		0	.	0		0		0		0	1	1		0		0		0		0		0		0		0		0	1	1		0	2	1	4	2954.05	15.44	9.82	0	0
2	52.7		0		0		0		0		0	.	0		0		0		0	.	0		0		0		0		0		0		0		0		0	.	0		0	0	0	0	38478.3	2.9	2.43	0	1
3	14		0		0		0		0		0	.	0		0		0		0	.	0		0		0		0		0		0		0		0		0	.	0		0	0	0	0	530.03	0.31	0.3	1	0
3	15.9		0		0		0		0		0	.	0		0		0		0	.	0		0		0		0		0		0		0		0		0	.	0		0	0	0	0	296	0.18	0.28	1	0
3	12.9		0		0		0		0		0	.	0		0		0		0	.	0		0		0		0		0		0		0		0		0	.	0		0	0	1	8	3150.95	0.26	0.35	1	7
1	25.4		0		0		0		0		0	.	0		0		0		0	.	0		0		0		0		0		0		0		0		0	.	0		0	0	0	0	201.94	0.26	0.68	0	0
3	4		0		0		0		0		0	.	0		0		0		0	.	0		0		0		0		0		0		0		0		0	.	0		0	0	0	0	428.89	0.22	0.2	1	0
3	5.6		0		0		0		0		0	.	0		0		0		0	.	0		0		0		0		0		0		0		0		0	.	0		0	0	0	0	272.55	0.45	0.33	1	0
1	24.4		0		0		0		0		0	.	0		0		0		0	.	0		0		0		0		0		0		0		0		0	.	0		0	0	0	0	12512.2	0.45	2.34	0	4
1	47.7		0		0		0		0		0	1	1		0		0	1	1	.	0		0		0		0		0		0		0		0		0	.	0		0	2	1	1	712	1.83	1.47	0	0
1	49.6		0		0		0		0		0	.	0		0		0		0	.	0		0		0		0		0		0		0		0		0	.	0		0	0	0	0	1591.6	0.15	0.6	0	0
1	21.6		0		0		0		0		0	.	0		0		0		0	.	0		0		0		0		0		0		0		0		0	.	0		0	0	0	0	2245.06	0.04	0.37	0	0
1	22.5		0		0		0		0		0	.	0		0		0		0	.	0		0		0		0		0		0		0		0		0	.	0		0	0	0	0	1111.56	0.08	0.42	0	0
1	31		0		0		0		0		0	.	0		0		0		0	.	0		0		0		0		0		0		0		0		0	.	0		0	0	0	0	.	0.14	0.22	0	0
1	39.2		0		0		0		0		0	.	0		0		0		0	.	0		0		0		0		0		0		0		0		0	.	0		0	0	0	0	543.47	0.39	0.59	0	0
1	44.8		0		0		0		0		0	.	0		0		0		0	1	1	1	2		0		0		0		0		0		0		0	1	1		0	4	0	0	3126.33	2.03	3.2	0	0
2	42.6		0		0		0		0		0	.	0		0		0		0	.	0		0		0		0		0		0		0		0		0	.	0		0	0	0	0	.	0.26	0.58	0	0
1	29.5		0		0		0		0		0	.	0		0		0		0	.	0		0		0		0		0		0		0		0		0	.	0		0	0	0	0	3071.44	1.59	1.56	0	0
1	30.7		0		0		0		0		0	.	0		0		0		0	.	0		0		0		0		0		0		0		0		0	.	0		0	0	0	0	75	0.38	0.88	0	0
1	30.6		0		0		0		0		0	.	0		0		0		0	.	0		0		0		0		0		0		0		0		0	.	0		0	0	0	0	65.13	1.28	0.68	0	0
1	46		0		0		0		0		0	.	0		0		0		0	.	0		0		0		0		0		0		0		0		0	1	1		0	1	0	0	1538.12	0.91	1.38	0	0
1	35.3		0		0		0		0		0	.	0		0		0		0	.	0		0		0		0		0		0		0		0		0	.	0		0	0	0	0	3880.75	0.28	0.46	0	0
1	56.4		0		0		0		0		0	.	0		0		0		0	1	1		0		0		0		0		0		0		0		0	1	1		0	2	0	0	12674.5	2.24	3.12	0	0
1	26.4		0		0		0		0		0	.	0		0		0		0	.	0		0		0		0		0		0		0		0		0	.	0		0	0	0	0	199.3	0.4	1.15	0	0
1	42.6		0		0		0		0		0	1	1		0		0		0	.	0		0		0		0		0		0		0		0		0	.	0		0	1	0	0	1044.32	0.75	1.28	0	0
3	4.3		0		0		0		0		0	.	0		0		0		0	.	0		0		0		0		0		0		0		0		0	.	0		0	0	0	0	41.46	0.04	0.15	1	0
1	31.2		0		0		0		0		0	.	0		0		0		0	.	0		0		0		0		0		0		0		0		0	.	0		0	0	0	0	6.71	0.03	0.22	0	0
1	40.5		0		0		0		0		0	.	0		0		0		0	.	0		0		0		0		0		0		0		0		0	1	1		0	1	0	0	795	1.71	2.05	0	0
1	44		0		0		0		0		0	.	0		0		0		0	1	1		0		0		0		0		0		0		0		0	.	0		0	1	0	0	12090.2	0.7	1.41	0	0
1	40.6		0		0		0		0		0	.	0		0		0		0	1	1		0		0		0		0		0		0		0		0	1	1		0	2	0	0	10410.2	4.45	2.5	0	0
3	2.5		0		0		0		0		0	1	1		0		0		0	.	0		0		0		0		0		0		0		0		0	.	0		0	1	0	0	1534.71	0.43	0.4	1	0
3	8.7		0		0		0		0		0	.	0		0		0		0	.	0		0		0		0		0		0		0		0		0	.	0		0	0	0	0	.	0.01	0.12	1	0
1	34		0		0	1	1	1	1		0	.	0		0		0		0	.	0		0		0		0		0		0		0		0		0	.	0		0	2	0	0	4817.69	4.84	2.76	0	0
3	2.3		0		0		0		0		0	.	0		0		0		0	.	0		0		0		0		0		0		0		0		0	.	0		0	0	0	0	.	0.21	0.3	1	0
3	2.4		0		0		0		0		0	.	0		0		0		0	.	0		0		0		0		0		0		0		0		0	.	0		0	0	0	0	1656.85	1.22	0.87	1	0
3	2.5		0		0		0		0		0	.	0		0		0		0	.	0		0		0		0		0		0		0		0		0	.	0		0	0	0	0	235.49	0.04	0.15	1	0
3	2.3		0		0		0		0		0	1	1		0		0		0	.	0		0		0		0		0		0		0		0		0	.	0		0	1	0	0	443.66	0.53	0.49	1	0
3	6.9		0		0		0		0		0	.	0		0		0		0	.	0		0		0		0		0		0		0		0		0	.	0		0	0	0	0	178	0.02	0.14	1	0
2	40.2		0		0		0		0		0	.	0		0		0		0	.	0		0		0		0		0		0		0		0		0	.	0		0	0	0	0	.	0.05	0.3	0	0
1	48.2		0		0		0		0		0	.	0		0		0		0	1	1		0		0		0		0		0		0		0		0	.	0		0	1	0	0	891.79	0.81	1.45	0	0
1	23		0		0		0		0		0	.	0		0		0		0	.	0		0		0		0		0		0		0		0		0	.	0		0	0	0	0	277	0.02	0.11	0	0
1	40.7		0		0		0		0		0	.	0		0		0		0	.	0		0		0		0		0	1	3		0		0		0	.	0		0	3	0	0	9651.92	1.3	1.42	0	0
1	41.7		0		0		0		0		0	.	0		0		0		0	.	0		0		0		0		0		0		0		0		0	.	0		0	0	0	0	114.01	0.86	0.65	0	0
1	61.4		0		0		0		0		0	.	0		0		0		0	1	1	1	2		0		0	1	2		0		0		0		0	1	1		0	6	0	0	14793	2.87	4.79	0	0
3	2.4		0		0		0		0		0	.	0		0		0		0	.	0		0		0		0		0		0		0		0		0	.	0		0	0	1	3	5208.55	1.24	0.47	1	0
2	45.9	1	1		0		0	1	1		0	.	0		0		0		0	.	0		0		0		0		0		0		0		0		0	.	0		0	2	0	0	6155.24	2.28	2.57	0	0
2	39.3		0		0		0		0		0	.	0		0		0		0	.	0		0		0		0		0		0		0		0		0	.	0		0	0	0	0	875.9	0.5	0.59	0	0
3	3.3		0		0		0		0		0	.	0		0		0		0	.	0		0		0		0		0		0		0		0		0	.	0		0	0	0	0	693.3	0.28	0.26	1	0
3	14.5		0		0		0		0		0	.	0		0		0		0	1	1		0		0		0		0		0		0		0		0	.	0		0	1	0	0	406.52	0.08	0.19	1	0
2	48.6		0		0		0		0		0	.	0		0		0		0	.	0		0		0		0		0		0		0		0		0	.	0		0	0	0	0	1518.03	0.23	0.5	0	0
3	2.5		0		0		0		0		0	.	0		0		0		0	.	0		0		0		0		0		0		0		0		0	.	0		0	0	0	0	8.64	1.03	0.39	1	0
2	36.8		0		0		0		0		0	.	0		0		0		0	.	0		0		0		0		0		0		0		0		0	.	0		0	0	0	0	176	0.53	1.21	0	0
3	7.9		0		0		0		0		0	.	0		0		0		0	.	0		0		0		0		0		0		0		0		0	.	0		0	0	0	0	1833.57	0.02	0.14	1	0
3	11.8		0		0		0		0		0	.	0		0		0		0	.	0		0		0		0		0		0		0		0		0	.	0		0	0	0	0	.	0.02	0.14	1	0
2	76.9		0	1	1	1	1		0		0	.	0		0		0		0	1	1	1	2		0		0		0		0		0		0		0	1	1		0	6	0	0	18124.2	16.37	12.29	0	0
1	52.7		0		0		0		0		0	.	0		0		0		0	.	0		0		0		0		0		0		0		0		0	1	1		0	1	0	0	7127.46	1.59	1.87	0	0
1	37.8		0		0		0		0		0	.	0		0		0		0	.	0		0		0		0		0		0		0		0		0	.	0		0	0	0	0	6157.05	6.03	3.25	0	0
1	36.4		0		0		0		0		0	.	0		0		0		0	.	0		0		0		0		0		0		0		0		0	1	1		0	1	2	8	4136.79	14.51	3.49	0	0
3	9.4		0		0		0		0		0	.	0		0		0		0	.	0		0		0		0		0		0		0		0		0	.	0		0	0	0	0	626.88	0.7	0.24	1	0
3	14.6		0		0		0		0		0	.	0		0		0		0	.	0		0		0		0		0		0		0		0		0	.	0		0	0	0	0	1243.14	0.2	0.23	1	0
1	29.9		0		0		0		0		0	.	0		0		0		0	.	0		0		0		0		0		0		0		0		0	.	0		0	0	0	0	1283	0.31	0.76	0	0
3	5.5		0		0		0		0		0	.	0		0		0		0	.	0		0		0		0		0		0		0		0		0	.	0		0	0	0	0	2957.42	1.47	1.6	1	0
3	10		0		0		0		0		0	.	0		0		0		0	.	0		0		0		0		0		0		0		0		0	.	0		0	0	0	0	419.34	0.02	0.16	1	0
1	51.8	1	1		0		0		0		0	.	0		0		0		0	1	1		0		0		0		0	1	3		0		0		0	.	0		0	5	0	0	13935.2	12.04	7.11	0	0
2	60.8	1	1	1	1		0		0		0	.	0		0		0		0	.	0	1	2		0		0		0		0		0		0		0	1	1		0	5	0	0	7465.43	13.28	7.17	0	0
1	30.1		0		0		0		0		0	.	0		0		0		0	.	0		0		0		0		0		0		0		0		0	.	0		0	0	0	0	2603.91	0.58	1.02	0	0
3	6.7		0		0		0		0		0	.	0		0		0		0	.	0		0		0		0		0		0		0		0		0	.	0		0	0	0	0	1037.43	0.53	0.43	1	0
3	13.8		0		0		0		0		0	.	0		0		0		0	.	0		0		0		0		0		0		0		0		0	.	0		0	0	0	0	92	0.03	0.23	1	0
3	4.9		0		0		0		0		0	.	0		0		0		0	.	0		0		0		0		0		0		0		0		0	.	0		0	0	0	0	452.93	0.13	0.2	1	0
2	52.2		0		0		0		0		0	.	0		0		0		0	.	0		0		0		0		0		0		0		0		0	.	0		0	0	0	0	.	0.08	0.47	0	0
1	41.3		0		0		0		0		0	.	0		0		0		0	.	0		0		0		0		0		0		0		0		0	.	0		0	0	0	0	2873.47	0.76	1.15	0	0
1	38.4		0		0	1	1		0		0	.	0		0		0		0	.	0		0		0		0		0		0		0		0		0	.	0		0	1	0	0	718.54	1.89	1.63	0	0
1	47.6		0		0		0		0		0	.	0		0		0		0	.	0		0		0		0		0		0		0		0		0	.	0		0	0	0	0	621.75	0.32	0.62	0	0
1	32		0		0		0		0		0	.	0		0		0		0	.	0		0		0		0		0		0		0		0		0	.	0	1	2	2	0	0	1246.03	0.31	0.5	0	0
1	24.4		0		0		0	1	1		0	.	0		0		0		0	.	0		0		0		0		0		0		0		0		0	.	0		0	1	0	0	500	1.71	1.54	0	0
1	43.9	1	1		0		0		0		0	.	0	1	1		0	1	1	1	1	1	2		0		0		0		0		0		0		0	1	1		0	7	1	4	18436.1	6.11	4.65	0	6
2	53.9		0		0		0		0		0	.	0		0		0		0	.	0		0		0		0		0		0		0		0		0	.	0		0	0	0	0	783.26	0.26	0.75	0	0
3	18.3		0		0		0		0		0	.	0		0		0		0	.	0	1	2		0		0		0		0		0		0		0	.	0		0	2	0	0	1557.44	1.04	1.9	0	0
3	11.8		0		0		0		0		0	.	0		0		0		0	.	0		0		0		0		0		0		0		0		0	.	0		0	0	0	0	451	0.34	0.51	1	0
3	2.3		0		0		0		0		0	1	1		0		0		0	.	0		0		0		0		0		0		0		0		0	.	0		0	1	0	0	1177.1	0.72	0.54	1	0
3	2.5		0		0		0		0		0	1	1		0		0		0	.	0		0		0		0		0		0		0		0		0	.	0		0	1	0	0	12997.5	1.22	1.12	1	3
3	6.8		0		0		0		0		0	.	0		0		0		0	.	0		0		0		0		0		0		0		0		0	.	0		0	0	0	0	159	0.23	0.27	1	0
3	18.8		0		0		0		0		0	.	0		0		0		0	.	0		0		0		0		0		0		0		0		0	.	0		0	0	0	0	575	0.02	0.11	0	0
3	8.2		0		0		0		0		0	.	0		0		0		0	.	0		0		0		0		0		0		0		0		0	.	0		0	0	0	0	958.34	0.23	0.27	1	0
3	2.4		0		0		0		0		0	.	0		0		0		0	.	0		0		0		0		0		0		0		0		0	.	0		0	0	0	0	552.94	0.26	0.29	1	0
2	40.7		0		0		0		0		0	.	0		0		0		0	.	0		0		0		0		0		0		0		0		0	.	0		0	0	0	0	2890.34	0.35	0.39	0	0
3	6.4		0		0		0		0		0	.	0		0		0		0	.	0		0		0		0		0		0		0		0		0	.	0		0	0	0	0	78.79	0.08	0.14	1	0
2	34.6		0		0		0		0		0	.	0		0		0		0	.	0		0		0		0		0		0		0		0		0	.	0		0	0	0	0	1881.43	0.05	0.43	0	0
3	2.4		0		0		0		0		0	.	0		0		0		0	.	0		0		0		0		0		0		0		0		0	.	0		0	0	0	0	3247.6	4.67	8.69	1	0
3	2.6		0		0		0		0		0	.	0		0		0		0	.	0		0		0		0		0		0		0		0		0	.	0		0	0	0	0	1007.19	0.46	0.33	1	0
3	2.3		0		0		0		0		0	.	0		0		0		0	.	0		0		0		0		0		0		0		0		0	.	0		0	0	0	0	2060.12	0.37	0.34	1	0
1	29.4		0		0		0		0		0	.	0		0		0		0	.	0		0		0		0		0		0		0		0		0	.	0		0	0	0	0	2951.97	4.55	2.59	0	0
1	24		0		0		0		0		0	.	0		0		0		0	.	0		0		0		0		0		0		0		0		0	.	0		0	0	0	0	21.88	0.2	0.5	0	0
1	37.4		0		0		0		0		0	.	0		0		0		0	.	0		0		0		0		0		0		0		0		0	.	0		0	0	0	0	1063.78	0.43	0.46	0	0
3	10.4		0		0		0		0		0	1	1		0		0		0	.	0		0		0		0		0		0		0		0		0	.	0		0	1	6	16	17441.4	5.57	4.07	1	13
1	25.7		0		0		0		0		0	.	0		0		0		0	.	0		0		0		0		0		0		0		0		0	.	0		0	0	0	0	3876.99	0.32	0.79	0	0
1	37		0		0		0		0		0	.	0		0		0		0	.	0		0		0		0		0		0		0		0		0	.	0		0	0	0	0	3458.52	0.85	0.89	0	0
3	16.2		0		0		0		0		0	.	0		0		0		0	.	0		0		0		0		0		0		0		0		0	.	0		0	0	0	0	1046.7	0.36	0.38	1	0
1	33.3		0		0		0		0		0	.	0		0		0		0	.	0		0		0		0		0		0		0		0		0	.	0		0	0	0	0	630.68	0.14	0.22	0	0
1	31.8		0		0		0		0		0	.	0		0		0		0	.	0		0		0		0		0		0		0		0		0	.	0		0	0	0	0	1343.23	0.27	0.62	0	0
3	4.7		0		0		0		0		0	.	0		0		0		0	.	0		0		0		0		0		0		0		0		0	.	0		0	0	0	0	.	0.62	0.41	1	0
1	45.2		0		0		0		0		0	.	0		0		0		0	.	0		0		0		0		0		0		0		0		0	.	0		0	0	0	0	11967.9	3.39	3.7	0	0
3	13.8		0		0		0		0		0	.	0		0		0		0	.	0		0		0		0		0		0		0		0		0	.	0		0	0	0	0	91.51	0.03	0.28	1	0
2	43.1		0		0		0		0		0	.	0		0		0		0	.	0		0		0		0		0		0		0		0		0	.	0		0	0	0	0	1201.2	0.05	0.3	0	0
3	11.4		0		0		0		0		0	.	0		0		0		0	.	0		0		0		0		0		0		0		0		0	.	0		0	0	0	0	365.37	0.15	0.22	1	0
1	51.9		0		0		0		0		0	.	0		0		0		0	.	0		0		0		0		0		0		0		0		0	.	0		0	0	0	0	8665.92	3.54	4.01	0	0
1	51.2		0		0		0		0		0	.	0		0		0		0	.	0		0		0		0	1	2		0		0		0		0	.	0		0	2	0	0	1972.3	2.4	1.64	0	0
1	46.9		0		0		0		0		0	.	0		0		0		0	.	0		0		0		0		0		0		0		0		0	.	0		0	0	0	0	5889.15	0.11	0.52	0	1
1	50.6		0		0		0		0		0	.	0		0		0		0	.	0		0		0		0		0		0		0		0		0	.	0		0	0	0	0	2765.99	1.77	2.29	0	0
3	20.7		0		0		0		0		0	.	0		0		0		0	.	0		0		0		0		0		0		0		0		0	.	0		0	0	0	0	946.26	0.66	0.79	0	0
3	13.9		0		0		0		0		0	.	0		0		0		0	.	0		0		0		0		0		0		0		0		0	.	0		0	0	0	0	5346.96	0.46	0.47	1	5
3	12		0		0		0		0		0	.	0		0		0		0	.	0		0		0		0		0		0		0		0		0	.	0		0	0	0	0	208.17	0.09	0.28	1	0
3	6.8		0		0		0		0		0	.	0		0		0		0	.	0		0		0		0		0		0		0		0		0	.	0		0	0	0	0	183.13	0.18	0.27	1	0
3	16.4		0		0		0		0		0	.	0		0		0		0	.	0		0		0		0		0		0		0		0		0	.	0		0	0	0	0	166.98	0.18	0.37	1	0
2	43.7	1	1		0	1	1		0		0	.	0		0		0		0	.	0		0		0		0		0		0		0		0		0	1	1		0	3	0	0	468.33	4.79	2.43	0	0
3	8.4		0		0		0		0		0	.	0		0		0		0	.	0		0		0		0		0		0		0		0		0	.	0		0	0	0	0	496.96	0.16	0.25	1	0
1	35.9		0		0		0		0		0	.	0		0		0		0	.	0		0		0		0		0		0		0		0		0	.	0		0	0	0	0	7292.48	2.56	0.98	0	0
1	45.2		0		0		0		0		0	.	0		0		0		0	.	0		0		0		0		0		0		0		0		0	.	0		0	0	0	0	2522.78	3.04	1.44	0	0
3	9.3		0		0		0		0		0	.	0		0		0		0	.	0		0		0		0		0		0		0		0		0	.	0		0	0	0	0	245.43	0.28	0.28	1	0
3	14.6		0		0		0		0		0	.	0		0		0		0	.	0		0		0		0		0		0		0		0		0	.	0		0	0	0	0	323	0.2	0.19	1	0
3	17.1		0		0		0		0		0	.	0		0		0		0	.	0		0		0		0		0		0		0		0		0	.	0		0	0	0	0	944.22	0.42	0.63	1	0
1	42.6		0		0		0		0		0	.	0		0		0		0	.	0		0		0		0		0		0		0		0		0	1	1		0	1	0	0	1898.84	0.61	0.95	0	0
1	48.3		0		0		0		0		0	.	0		0		0		0	.	0		0		0		0		0		0		0		0		0	.	0		0	0	0	0	.	3.33	2.92	0	0
1	42.7		0		0		0		0		0	.	0		0		0		0	.	0		0		0		0		0		0		0		0		0	1	1		0	1	0	0	11407.3	2.87	1.67	0	0
1	30.1		0		0		0		0		0	.	0		0		0		0	.	0		0		0		0		0		0		0		0		0	.	0		0	0	0	0	2376.92	0.18	0.42	0	0
1	26.2		0		0		0		0		0	1	1		0		0		0	.	0		0		0		0		0		0		0		0		0	.	0	1	2	3	0	0	3243.99	2.75	2.98	0	0
1	40.1		0		0		0		0		0	.	0		0		0		0	.	0		0		0		0		0		0		0		0		0	.	0		0	0	0	0	1027.47	0.63	0.93	0	0
1	29		0		0		0		0		0	.	0		0		0		0	.	0		0		0		0		0		0		0		0		0	.	0		0	0	0	0	497.09	0.8	0.83	0	0
1	47.4		0		0		0		0		0	.	0		0		0		0	.	0		0		0		0		0		0		0		0		0	.	0		0	0	0	0	909.65	0.66	0.73	0	0
1	26.2		0		0		0		0		0	.	0		0		0		0	.	0		0		0		0	1	2		0		0		0		0	.	0		0	2	0	0	5086.68	1.12	0.82	0	0
1	37		0		0		0		0		0	.	0		0		0		0	.	0		0		0		0		0		0		0		0		0	.	0		0	0	1	5	1885.44	4.28	1.98	0	0
2	39		0		0		0		0		0	.	0		0		0		0	.	0		0		0		0		0		0		0		0		0	.	0		0	0	0	0	77	0.05	0.3	0	0
3	6.7		0		0		0		0		0	.	0		0		0		0	.	0		0		0		0		0		0		0		0		0	.	0		0	0	0	0	134.73	0.26	0.22	1	0
3	3.1		0		0		0		0		0	.	0		0		0		0	.	0		0		0		0		0		0		0		0		0	.	0		0	0	0	0	134.25	0.51	0.25	1	0
3	10.9		0		0		0		0		0	.	0		0		0		0	.	0		0		0		0		0		0		0		0		0	.	0		0	0	0	0	326.78	0.44	0.17	1	0
1	35.1		0		0		0		0		0	.	0		0		0		0	.	0		0		0		0		0		0		0		0		0	.	0		0	0	0	0	1103.63	1.42	1.77	0	0
2	47		0		0		0		0		0	.	0		0		0		0	.	0		0		0		0		0		0		0		0		0	.	0		0	0	0	0	230.45	0.93	0.87	0	0
3	13.8		0		0		0		0		0	.	0		0		0		0	.	0		0		0		0		0		0		0		0		0	.	0		0	0	0	0	453	0.13	0.28	1	0
3	7.8		0		0		0		0		0	.	0		0		0		0	.	0		0		0		0		0		0		0		0		0	.	0		0	0	0	0	.	0.02	0.14	1	0
3	7.3		0		0		0		0		0	.	0		0		0		0	.	0		0		0		0		0		0		0		0		0	.	0		0	0	0	0	.	0.02	0.14	1	0
3	2.4		0		0		0		0		0	.	0		0		0		0	.	0		0		0		0		0		0		0		0		0	.	0		0	0	0	0	658.16	0.1	0.22	1	0
3	9.1		0		0		0		0		0	.	0		0		0		0	.	0		0		0		0		0		0		0		0		0	.	0		0	0	0	0	.	0.01	0.12	1	0
1	30.8		0		0		0		0		0	.	0		0		0		0	.	0		0		0		0	1	2		0		0		0		0	.	0		0	2	0	0	10307.4	1.19	0.93	0	0
1	28.9		0		0		0		0		0	.	0		0		0		0	.	0		0		0		0		0		0		0		0		0	.	0		0	0	0	0	5407.57	0.03	0.26	0	0
2	58.2		0		0		0		0		0	.	0		0		0		0	.	0		0		0		0		0		0		0		0		0	1	1		0	1	0	0	155.96	1.51	1.71	0	0
1	38.2		0		0		0		0		0	.	0		0		0		0	.	0		0		0		0		0		0		0		0		0	.	0		0	0	0	0	.	1.15	1.48	0	0
3	9.4		0		0		0		0		0	.	0		0		0		0	.	0		0		0		0		0		0		0		0		0	.	0		0	0	0	0	.	0.11	0.16	1	0
3	3.1		0		0		0		0		0	.	0		0		0		0	.	0		0		0		0		0		0		0		0		0	.	0		0	0	0	0	311.75	0.1	0.22	1	0
3	4.5		0		0		0		0		0	.	0		0		0		0	.	0		0		0		0		0		0		0		0		0	.	0		0	0	0	0	579.16	0.09	0.15	1	0
2	34.1		0		0		0		0		0	.	0		0		0		0	.	0		0		0		0		0		0		0		0		0	.	0		0	0	0	0	2349.45	1.48	0.84	0	0
3	12.7		0		0		0		0		0	.	0		0		0		0	.	0		0		0		0		0		0		0		0		0	.	0		0	0	0	0	87.38	0.03	0.23	1	0
3	7.8		0		0		0		0		0	1	1		0		0		0	1	1		0		0		0		0		0		0		0		0	.	0		0	2	0	0	10938.3	1.42	1.59	1	0
2	26.4		0		0		0		0		0	.	0		0		0		0	1	1		0		0		0		0		0		0		0		0	.	0		0	1	0	0	8726.83	2.55	3.69	0	3
2	35.2		0		0		0		0		0	.	0		0		0		0	.	0		0		0		0		0		0		0		0		0	.	0		0	0	0	0	134.35	0.08	0.36	0	0
2	44.2		0	1	1		0		0		0	.	0	1	1		0		0	.	0		0		0		0		0		0		0		0		0	1	1		0	3	0	0	2002.5	4.05	3.16	0	0
3	3.3		0		0		0		0		0	.	0		0		0		0	.	0		0		0		0		0		0		0		0		0	.	0		0	0	0	0	.	0.55	1.25	1	0
3	14.3		0		0		0		0		0	.	0		0		0		0	.	0		0		0		0		0		0		0		0		0	.	0		0	0	0	0	.	0.03	0.23	1	0
3	15		0		0		0		0		0	.	0		0		0		0	.	0		0		0		0		0		0		0		0		0	.	0		0	0	0	0	234.71	0.73	1.31	1	0
2	46.8		0		0		0		0		0	1	1		0		0		0	.	0		0		0		0		0		0		0		0		0	.	0		0	1	0	0	1661.15	0.65	1.08	0	0
1	33.3		0		0		0		0		0	.	0		0		0		0	.	0		0		0		0		0		0		0		0		0	.	0		0	0	0	0	505.92	0.31	0.67	0	0
3	9.6		0		0		0		0		0	.	0		0		0		0	.	0		0		0		0		0		0		0		0		0	.	0		0	0	0	0	736.78	0.33	0.32	1	0
1	30.6		0		0		0		0		0	.	0		0		0		0	.	0		0		0		0		0		0		0		0	1	1	1	1		0	2	1	3	11884.5	12.18	8.49	0	0
1	50.6		0		0		0		0		0	.	0		0		0		0	.	0		0		0		0		0		0		0		0		0	.	0	1	2	2	0	0	4436.06	1.65	2.87	0	2
1	21.5		0		0		0		0		0	.	0		0		0		0	.	0		0		0		0		0		0		0		0		0	.	0		0	0	0	0	3181	3.32	2.18	0	0
1	25.8		0		0		0		0		0	.	0		0		0		0	.	0		0		0		0		0		0		0		0		0	.	0		0	0	0	0	5466.6	9.8	4.31	0	0
1	25.7		0		0		0		0		0	.	0		0		0		0	.	0		0		0		0		0		0		0		0		0	.	0		0	0	1	2	402.8	3.77	1.18	0	0
2	30.8		0		0		0		0		0	.	0		0		0		0	.	0		0		0		0		0		0		0		0		0	.	0		0	0	0	0	.	0.31	0.46	0	0
1	59.8		0		0		0		0		0	.	0		0		0		0	.	0		0		0		0		0		0		0		0		0	.	0		0	0	0	0	3177.33	0.69	1.27	0	0
1	49.9		0		0		0		0		0	.	0		0		0		0	.	0		0		0		0		0		0		0		0		0	.	0		0	0	0	0	420.96	0.06	0.5	0	0
1	36.1		0		0		0		0		0	.	0		0		0		0	.	0		0		0		0		0		0		0		0		0	.	0		0	0	0	0	.	0.3	0.72	0	0
1	30.7		0		0		0		0		0	.	0		0		0		0	.	0		0		0		0		0		0		0		0		0	1	1		0	1	1	2	3761.08	3.36	0.99	0	0
3	7.5		0		0		0		0		0	.	0		0		0		0	.	0		0		0		0		0		0		0		0		0	.	0		0	0	0	0	253.67	0.02	0.14	1	0
1	55		0		0		0		0		0	.	0		0		0		0	1	1	1	2		0		0		0		0		0		0		0	1	1		0	4	0	0	2191.54	2.82	2.71	0	0
1	46.9		0		0		0		0		0	.	0		0		0		0	.	0		0		0		0		0		0		0		0		0	.	0		0	0	0	0	4534.63	1.94	2.21	0	0
1	34.7		0		0	1	1		0		0	.	0		0		0		0	.	0		0		0		0		0		0		0		0	1	1	1	1		0	3	0	0	15677.5	8.31	9.03	0	0
3	9.5		0		0		0		0		0	.	0		0		0		0	.	0		0		0		0		0		0		0		0	1	1	.	0		0	1	0	0	8762.35	1.75	2.33	1	0
3	14.2		0		0		0		0		0	.	0		0		0		0	.	0		0		0		0		0		0		0		0		0	.	0		0	0	0	0	6509.66	1.13	1.05	1	0
1	29.7		0		0		0		0		0	.	0		0		0		0	.	0		0		0		0		0	1	3		0		0		0	.	0		0	3	2	5	2706.58	3.48	1.38	0	0
1	40.4		0		0		0		0		0	.	0		0		0		0	.	0		0		0		0		0		0		0		0		0	1	1		0	1	0	0	70	1.49	1.61	0	0
1	48.7		0		0	1	1		0		0	.	0		0		0		0	.	0	1	2		0		0		0		0		0		0	1	1	1	1		0	5	1	9	6990.11	3.62	3.63	0	0
3	2.3		0		0		0		0		0	.	0		0		0		0	.	0		0		0		0		0		0		0		0		0	.	0		0	0	0	0	96.04	0.18	0.32	1	0
3	6.9		0		0		0		0		0	.	0		0		0		0	.	0		0		0		0		0		0		0		0		0	.	0		0	0	0	0	2.34	0.21	0.25	1	0
3	10.5		0		0		0		0		0	.	0		0		0		0	.	0		0		0		0		0		0		0		0		0	.	0		0	0	0	0	.	0.06	0.16	1	0
1	50.3		0		0		0		0		0	.	0		0		0		0	1	1		0		0		0		0		0		0		0		0	.	0		0	1	0	0	1446.13	0.81	1.17	0	0
3	15.6		0		0		0		0		0	.	0		0		0		0	.	0		0		0		0		0		0		0		0		0	.	0		0	0	0	0	368.6	0.11	0.32	1	0
2	55.9		0		0		0		0		0	.	0		0		0		0	1	1		0		0		0		0		0		0		0		0	1	1		0	2	0	0	.	0.61	1.3	0	0
3	16.8		0		0		0		0		0	.	0		0		0		0	.	0		0		0		0		0		0		0		0		0	.	0		0	0	0	0	2521.37	0.41	0.35	1	0
1	40.4		0		0		0		0		0	.	0		0		0		0	.	0		0		0		0		0		0		0		0		0	.	0		0	0	0	0	.	0.2	0.46	0	0
3	14.2		0		0		0		0		0	.	0		0		0		0	.	0		0		0		0		0		0		0		0		0	.	0		0	0	0	0	.	0.03	0.19	1	0
1	31.7		0		0		0		0		0	.	0		0		0		0	.	0		0		0		0		0		0		0		0		0	.	0		0	0	0	0	387	0.23	0.58	0	0
3	8.6		0		0		0		0		0	.	0		0		0		0	.	0		0		0		0		0		0		0		0		0	.	0		0	0	0	0	77.6	0.12	0.18	1	0
3	10.4		0		0		0		0		0	.	0		0		0		0	.	0		0		0		0		0		0		0		0		0	.	0		0	0	0	0	272.56	0.08	0.12	1	0
3	14.4		0		0		0		0		0	.	0		0		0		0	.	0		0		0		0		0		0		0		0		0	.	0		0	0	0	0	1126.28	0.62	0.85	1	0
1	52.4		0		0		0		0		0	.	0		0		0		0	1	1		0		0		0		0		0		0		0		0	1	1		0	2	0	0	4591.52	0.41	0.72	0	0
2	49.9		0		0		0		0		0	.	0		0		0		0	.	0		0		0		0		0		0		0		0		0	.	0		0	0	0	0	11909.8	1.25	1.66	0	0
3	5		0		0		0		0		0	1	1		0		0		0	.	0		0		0		0		0		0		0		0		0	.	0		0	1	0	0	1192.2	0.61	0.48	1	0
3	2.9		0		0		0		0		0	1	1		0		0		0	.	0		0		0		0		0		0		0		0		0	.	0		0	1	0	0	1200.34	0.35	0.45	1	0
1	49.2		0		0		0		0		0	.	0		0		0		0	.	0		0		0		0		0		0		0		0		0	.	0		0	0	0	0	7643.61	2.12	2.07	0	0
1	45.8		0		0		0		0		0	.	0		0		0		0	.	0		0		0		0		0		0		0		0		0	.	0		0	0	0	0	3394.97	2.24	2.58	0	0
1	42.3		0		0		0		0		0	.	0		0		0		0	.	0		0		0		0		0		0		0		0		0	.	0		0	0	0	0	1123	0.81	1.14	0	0
1	43.1		0		0		0		0		0	.	0		0		0		0	.	0		0		0		0		0		0		0		0		0	.	0		0	0	0	0	.	0.05	0.3	0	0
2	41		0		0		0		0		0	.	0		0		0		0	.	0		0		0		0		0		0		0		0		0	.	0		0	0	0	0	.	0.05	0.4	0	0
1	28.2		0		0		0		0		0	.	0		0		0		0	.	0		0		0		0		0		0		0		0		0	.	0		0	0	0	0	1117.36	0.48	0.76	0	0
1	40.3		0		0		0		0		0	.	0		0		0		0	.	0		0		0		0		0		0		0		0		0	.	0		0	0	0	0	146.38	0.08	0.36	0	0
1	48		0		0		0		0		0	.	0		0		0		0	.	0		0		0		0		0		0		0		0		0	1	1		0	1	0	0	3009.12	0.9	1.03	0	0
1	47.5		0		0		0		0		0	.	0		0		0		0	.	0		0		0		0		0		0		0		0		0	.	0		0	0	0	0	1163.6	0.08	0.47	0	0
3	9.8		0		0		0		0		0	.	0		0		0		0	.	0		0		0		0		0		0		0		0		0	.	0		0	0	0	0	.	0.02	0.14	1	0
3	19.3		0		0		0		0		0	.	0		0		0		0	.	0		0		0		0		0		0		0		0		0	.	0		0	0	0	0	50	0.04	0.37	0	0
3	11.9		0		0		0		0		0	.	0		0		0		0	.	0		0		0		0		0		0		0		0		0	.	0		0	0	0	0	1956.59	0.03	0.19	1	0
3	2.4		0		0		0		0		0	.	0		0		0		0	.	0		0		0		0		0		0		0		0		0	.	0		0	0	0	0	960.69	0.5	0.3	1	0
3	2.3		0		0		0		0		0	.	0		0		0		0	.	0		0		0		0		0		0		0		0		0	.	0		0	0	0	0	2122.24	1.36	0.65	1	0
3	13.8		0		0		0		0		0	.	0		0		0		0	.	0		0		0		0		0		0		0		0		0	.	0		0	0	0	0	1239.23	0.62	0.47	1	0
3	18.8		0		0		0		0		0	.	0		0		0		0	.	0		0		0		0		0		0		0		0		0	.	0		0	0	0	0	75	0.04	0.31	0	0
1	26.3		0		0		0		0		0	.	0		0		0		0	.	0		0		0		0		0		0		0		0		0	.	0		0	0	0	0	1795.8	0.93	1.19	0	0
1	48.3		0		0		0		0		0	.	0		0		0		0	.	0		0		0		0		0		0		0		0		0	.	0	1	2	2	1	4	61747.2	4.71	2.31	0	5
1	40.4		0		0		0		0		0	.	0		0		0		0	.	0		0		0		0		0		0		0		0		0	.	0		0	0	0	0	6911.95	0.25	0.68	0	0
3	7.1		0		0		0		0		0	.	0		0		0		0	.	0		0		0		0		0		0		0		0		0	.	0		0	0	0	0	171.88	0.24	0.21	1	0
3	14.1		0		0		0		0		0	.	0		0		0		0	.	0		0		0		0		0		0		0		0		0	.	0		0	0	0	0	72	0.35	0.58	1	0
1	52.1		0		0		0		0		0	.	0		0		0		0	1	1		0		0		0		0		0		0		0		0	.	0		0	1	0	0	16967.7	6.06	3.98	0	0
2	54.9		0		0		0		0		0	1	1		0		0		0	.	0		0		0		0	1	2		0		0		0		0	1	1	1	2	6	1	2	6544.49	3.67	3.53	0	0
1	48.2		0		0		0		0		0	.	0		0		0		0	.	0		0		0		0		0		0		0		0		0	.	0		0	0	0	0	1138.38	1.86	1.72	0	0
1	28.8		0		0		0	1	1		0	.	0		0		0		0	.	0		0		0		0		0		0		0		0		0	.	0		0	1	0	0	1479.16	2.74	1.62	0	0
1	62.9		0	1	1	1	1		0		0	.	0		0		0		0	1	1	1	2		0		0		0		0		0		0		0	1	1		0	6	0	0	37088.2	6.82	11.82	0	0
1	50.7		0		0		0		0		0	.	0		0		0		0	.	0		0		0		0		0		0		0		0		0	1	1		0	1	0	0	122.15	0.25	0.68	0	0
3	2.6		0		0		0		0		0	.	0		0		0		0	.	0		0		0		0		0		0		0		0		0	.	0		0	0	0	0	3724.04	0.47	0.34	1	0
3	8.9		0		0		0		0		0	.	0		0		0		0	.	0		0		0		0		0		0		0		0		0	.	0		0	0	0	0	69.65	0.15	0.25	1	0
3	2.3		0		0		0		0		0	1	1		0		0		0	.	0		0		0		0		0		0		0		0		0	.	0		0	1	0	0	9904.09	0.55	0.55	1	0
3	2.4		0		0		0		0		0	.	0		0		0		0	.	0		0		0		0		0		0		0		0		0	.	0		0	0	0	0	752.4	0.54	0.58	1	0
2	37.3		0		0		0		0		0	.	0		0		0		0	.	0		0		0		0		0		0		0		0		0	.	0		0	0	0	0	.	0.05	0.3	0	0
3	2.5		0		0		0		0		0	.	0		0		0		0	.	0		0		0		0		0		0		0		0		0	.	0		0	0	0	0	4539.05	0.5	0.36	1	0
1	34		0		0		0		0		0	.	0		0	1	1		0	.	0		0		0		0		0		0		0		0		0	.	0		0	1	0	0	680	1.86	1.21	0	0
3	16.7		0		0		0		0		0	1	1		0		0		0	.	0		0		0		0		0		0		0		0		0	.	0		0	1	0	0	.	0.68	0.77	1	0
3	17.9		0		0		0		0		0	.	0		0		0		0	.	0		0		0		0		0		0		0		0		0	.	0		0	0	0	0	.	0.18	0.11	1	0
3	17.8		0		0		0		0		0	.	0		0		0		0	.	0		0		0		0		0		0		0		0		0	.	0		0	0	0	0	75	0.3	0.41	1	0
3	21		0		0		0		0		0	.	0		0		0		0	.	0		0		0		0		0		0		0		0		0	.	0		0	0	0	0	.	0.02	0.11	0	0
1	26		0		0		0		0		0	.	0		0		0		0	.	0		0		0		0		0		0		0		0		0	.	0		0	0	0	0	1386.79	0.78	0.99	0	0
3	4.2		0		0		0		0		0	1	1		0		0		0	.	0		0		0		0		0		0		0		0		0	.	0		0	1	0	0	1541.7	0.57	0.46	1	0
1	50.4		0		0		0		0		0	.	0		0		0		0	.	0		0		0		0		0		0		0		0		0	.	0		0	0	0	0	1489.87	3.72	3.02	0	0
3	14		0		0		0		0		0	1	1		0		0		0	.	0		0		0		0		0		0		0		0		0	.	0		0	1	0	0	222.9	0.63	0.58	1	0
1	49.4		0		0		0		0		0	.	0		0		0		0	1	1		0		0		0		0		0		0		0		0	.	0		0	1	0	0	2842.15	2.03	2.66	0	0
1	41.7		0		0		0		0		0	.	0		0		0		0	.	0		0		0		0		0		0		0		0		0	1	1		0	1	0	0	68.03	3.32	3.24	0	0
3	10.4		0		0		0		0		0	1	1		0		0		0	.	0		0		0		0		0		0		0		0		0	.	0		0	1	0	0	602.66	0.42	0.42	1	0
3	13.5		0		0		0		0		0	.	0		0		0		0	.	0		0		0		0		0		0		0		0		0	.	0		0	0	0	0	625.21	0.08	0.19	1	0
3	16.6		0		0		0		0		0	.	0		0		0		0	.	0		0		0		0		0		0		0		0		0	.	0		0	0	0	0	122.54	0.08	0.19	1	0
1	31.1		0		0		0		0		0	.	0		0		0		0	.	0		0		0		0		0		0		0		0		0	.	0		0	0	0	0	732.38	1.58	1.55	0	0
1	27.3		0		0		0		0		0	.	0		0		0		0	.	0		0		0		0		0		0		0		0		0	.	0		0	0	0	0	1601.98	0.25	0.7	0	0
1	43.7		0		0		0		0		0	.	0		0		0		0	.	0		0		0		0		0		0		0		0		0	.	0		0	0	0	0	222.51	0.05	0.3	0	0
1	38.3		0		0		0		0		0	.	0		0		0	1	1	1	1		0		0		0	1	2		0		0		0	1	1	1	1		0	6	1	8	13895.9	55.88	12.77	0	0
1	22.5		0		0		0		0		0	.	0		0		0		0	.	0		0		0		0		0		0		0		0		0	.	0		0	0	0	0	2403.77	0.29	0.5	0	0
1	26.9		0		0		0		0		0	.	0		0		0		0	.	0		0		0		0		0		0		0		0		0	.	0		0	0	0	0	.	0.03	0.22	0	0
3	5.9		0		0		0		0		0	.	0		0		0		0	.	0		0		0		0		0		0		0		0		0	.	0		0	0	0	0	1890.84	0.25	0.3	1	0
3	2.3		0		0		0		0		0	.	0		0		0		0	.	0		0		0		0		0		0		0		0		0	.	0		0	0	0	0	587.38	1.13	0.45	1	0
1	53.5		0		0		0		0		0	.	0		0		0		0	.	0		0		0		0		0		0		0		0		0	1	1		0	1	0	0	602.11	0.41	0.93	0	0
1	41.8		0		0		0		0		0	.	0		0		0		0	.	0		0		0		0		0		0		0		0		0	.	0		0	0	0	0	835.86	3.21	1.68	0	0
3	8.9		0		0		0		0		0	.	0		0		0		0	.	0		0		0		0		0		0		0		0		0	.	0		0	0	0	0	.	0.08	0.14	1	0
3	6.5		0		0		0		0		0	.	0		0		0		0	.	0		0		0		0		0		0		0		0		0	.	0		0	0	0	0	634.84	0.15	0.2	1	0
1	53.5		0		0		0		0		0	.	0		0		0		0	.	0		0		0		0	1	2		0		0		0		0	1	1		0	3	0	0	4547.12	1.72	1.75	0	0
1	37.2		0		0		0		0		0	1	1		0		0		0	.	0		0		0		0		0		0		0		0		0	.	0		0	1	1	2	954.21	3.25	1.86	0	0
1	38.5		0		0		0		0		0	.	0		0		0		0	.	0		0		0		0		0		0		0		0		0	.	0		0	0	0	0	2538.73	0.99	0.71	0	0
1	55.2		0		0		0	1	1		0	.	0		0		0		0	.	0		0		0		0		0		0		0		0		0	1	1		0	2	0	0	6957.56	6.06	4.93	0	0
1	44.7	1	1		0		0		0		0	.	0		0		0		0	1	1		0		0		0		0		0		0		0		0	1	1		0	3	0	0	3234.22	14.51	6.85	0	0
3	12.6		0		0		0		0		0	1	1		0		0		0	.	0		0		0		0		0		0		0		0	1	1	.	0		0	2	1	5	1897.09	2.57	1.69	1	0
1	47.2		0		0		0		0		0	.	0		0		0		0	.	0		0		0		0		0		0		0		0		0	.	0		0	0	0	0	4206.67	5.89	4.78	0	0
1	35.2		0		0		0		0		0	.	0		0		0		0	.	0		0		0		0		0		0		0		0		0	.	0		0	0	0	0	16.95	0.44	0.51	0	0
1	33.7		0		0		0		0		0	.	0		0		0		0	.	0		0		0		0		0		0		0		0		0	.	0		0	0	0	0	326.55	0.45	0.75	0	0
3	10.1		0		0		0		0		0	.	0		0		0		0	.	0		0		0		0		0		0		0		0		0	.	0		0	0	0	0	.	0.17	0.2	1	0
1	42.5		0		0		0		0		0	.	0		0		0		0	.	0		0		0		0		0		0		0		0		0	.	0		0	0	0	0	6795.93	1.94	1.39	0	0
3	14.4		0		0		0		0		0	.	0		0		0		0	.	0		0		0		0		0		0		0		0		0	.	0		0	0	0	0	987.73	0.03	0.23	1	0
3	2.7		0		0		0		0		0	.	0		0		0		0	.	0		0		0		0		0		0		0		0		0	.	0		0	0	0	0	947.87	0.18	0.24	1	0
3	2.3		0		0		0		0		0	.	0		0		0		0	.	0		0		0		0		0		0		0		0		0	.	0		0	0	0	0	189.08	0.12	0.2	1	0
2	46.7		0		0		0		0		0	.	0		0		0		0	.	0		0		0		0		0		0		0		0		0	1	1		0	1	0	0	2105.37	2.14	1.99	0	0
3	21		0		0		0		0		0	.	0		0		0		0	.	0		0		0		0		0		0		0		0		0	.	0		0	0	0	0	784.8	0.87	0.7	0	0
3	2.3		0		0		0		0		0	.	0		0		0		0	.	0		0		0		0		0		0		0		0		0	.	0		0	0	0	0	674.86	0.39	0.4	1	0
1	46.6		0		0		0		0		0	1	1	1	1		0		0	.	0		0		0		0		0		0		0		0		0	.	0		0	2	0	0	2220.16	2.03	2.81	0	0
1	36.7		0		0		0		0		0	.	0		0		0		0	.	0		0		0		0		0		0		0		0		0	.	0		0	0	0	0	3086.11	3.08	3.04	0	0
1	36.3		0		0		0		0		0	.	0		0		0		0	.	0		0		0		0		0		0		0		0		0	1	1		0	1	0	0	535.02	1.03	1.06	0	0
1	53.7		0		0		0		0		0	.	0		0		0		0	.	0		0		0		0		0		0		0		0		0	1	1		0	1	0	0	7788.98	1.69	1.87	0	0
1	38		0		0		0		0		0	.	0		0		0		0	.	0		0		0		0		0		0		0		0		0	.	0		0	0	0	0	7471.64	4.77	2.16	0	0
1	41.4		0		0		0		0		0	1	1		0	1	1		0	.	0		0		0		0		0		0		0		0		0	.	0		0	2	0	0	1863.04	6.11	4.23	0	0
1	28		0		0		0		0		0	1	1		0		0		0	.	0		0		0		0		0		0		0		0		0	.	0		0	1	0	0	2104.04	1.2	1.48	0	0
2	44.5		0		0		0		0		0	.	0		0		0		0	.	0		0		0		0		0		0		0		0		0	.	0		0	0	0	0	250.92	0.28	0.72	0	0
3	5.1		0		0		0		0		0	.	0		0		0		0	.	0		0		0		0		0		0		0		0		0	.	0		0	0	0	0	761.02	0.27	0.24	1	0
3	7.5		0		0		0		0		0	.	0		0		0		0	.	0		0		0		0		0		0		0		0		0	.	0		0	0	0	0	1075.97	0.25	0.21	1	0
3	2.4		0		0		0		0		0	.	0		0		0		0	.	0		0		0		0		0		0		0		0		0	.	0		0	0	0	0	1361.32	0.3	0.24	1	0
3	8.4		0		0		0		0		0	.	0		0		0		0	.	0		0		0		0		0		0		0		0		0	.	0		0	0	0	0	133.08	0.44	0.44	1	0
3	2.3		0		0		0		0		0	.	0		0		0		0	.	0		0		0		0		0		0		0		0		0	.	0		0	0	0	0	670.67	0.31	0.22	1	0
2	47		0		0		0		0		0	.	0		0		0		0	.	0		0		0		0		0		0		0		0		0	1	1		0	1	0	0	59	0.4	1	0	0
3	2.3		0		0		0		0		0	.	0		0		0		0	.	0		0		0		0		0		0		0		0		0	.	0		0	0	0	0	17.13	0.39	0.32	1	0
2	50.9		0		0		0		0		0	.	0		0		0		0	.	0		0		0		0		0		0		0		0		0	.	0		0	0	0	0	2765.42	0.28	0.83	0	0
1	26.8		0		0		0		0		0	.	0		0		0		0	.	0		0		0		0		0		0		0		0		0	.	0		0	0	0	0	272.66	0.03	0.22	0	0
[truncated: 179,765 more rows]
[truncated: 6 more columns]
